# Supplementary material for: 5-n-Butyl-4-[2-(2-ethyl-1-benzothio­phen-3-yl)-3,3,4,4,5,5-hexa­fluoro­cyclo­pent-1-en-1-yl]thio­phene-2-carbaldehyde
Source: Acta Crystallogr Sect E Struct Rep Online. 2008 Nov 13;64(Pt 12):o2311. doi: 10.1107/S1600536808036453 (PMC2959974; doi:10.1107/S1600536808036453)
Supplement: Supplementary file 1 [file e-64-o2311-sup1.cif]

##############################################################################
###                                                                        ###
###        Electronic paper (Acta Crystallographica Section E)             ###
###                                                                        ###
##############################################################################
#                                                                            #
# This CIF contains the data in a paper accepted for publication in Acta     #
# Crystallographica Section E. It conforms to the requirements of Notes      #
# for Authors for Section E, and has been peer reviewed under the auspices   #
# of the IUCr Commission on Journals.                                        #
#                                                                            #
# Full details of the Crystallographic Information File format               #
# are given in the paper "The Crystallographic Information File (CIF):       #
# a New Standard Archive File for Crystallography" by S. R. Hall, F. H.      #
# Allen and I. D. Brown [Acta Cryst. (1991), A47, 655-685].                  #
#                                                                            #
# The current version of the core CIF dictionary is obtainable from          #
# ftp://ftp.iucr.org/pub/cif_core.dic. The current version number is 2.4.    #
#                                                                            #
# Software is freely available for graphical display of the structure(s) in  #
# this CIF.  For information consult the CIF home page http://www.iucr.org/  #
# cif/home.html                                                              #
#                                                                            #
# This file may be used for bona fide research purposes within the           #
# scientific community so long as proper attribution is given to the journal # 
# article from which it was obtained.                                        #
#                                                                            #
##############################################################################
                                             
data_I
_audit_creation_method     SHELXL-97
_chemical_name_systematic
;
5-<i>n</i>-Butyl-4-[2-(2-ethyl-1-benzothiophen-3-yl)-3,3,4,4,5,5-
hexafluorocyclopent-1-en-1-yl]thiophene-2-carbaldehyde
;
_chemical_name_common     ?
_chemical_formula_moiety     'C24 H20 F6 O S2'
_chemical_formula_sum     'C24 H20 F6 O S2'
_chemical_formula_iupac     'C24 H20 F6 O S2'
_chemical_formula_weight     502.52
_chemical_melting_point     ?
_symmetry_cell_setting     Triclinic
_symmetry_space_group_name_H-M     'P -1'
_symmetry_space_group_name_Hall     '-P 1'
loop_
    _symmetry_equiv_pos_as_xyz
    'x, y, z'
    '-x, -y, -z'
_cell_length_a     10.0510(10)
_cell_length_b     11.0310(10)
_cell_length_c     12.0190(10)
_cell_angle_alpha     113.1260(10)
_cell_angle_beta     96.8820(10)
_cell_angle_gamma     103.5420(10)
_cell_volume     1157.5(2)
_cell_formula_units_Z     2
_cell_measurement_reflns_used     4259
_cell_measurement_theta_min     2.5
_cell_measurement_theta_max     28.2
_cell_measurement_temperature     296(2)
_exptl_crystal_description     Block
_exptl_crystal_colour     Colourless
_exptl_crystal_size_max     0.43
_exptl_crystal_size_mid     0.43
_exptl_crystal_size_min     0.43
_exptl_crystal_density_diffrn     1.442
_exptl_crystal_density_meas     ?
_exptl_crystal_density_method     'not measured'
_exptl_crystal_F_000     516
_exptl_absorpt_coefficient_mu     0.29
_exptl_absorpt_correction_type     None
_exptl_absorpt_process_details     ?
_exptl_absorpt_correction_T_min     ?
_exptl_absorpt_correction_T_max     ?
_diffrn_ambient_temperature     296(2)
_diffrn_radiation_type     MoK\a
_diffrn_radiation_wavelength     0.71073
_diffrn_radiation_source     'fine-focus sealed tube'
_diffrn_radiation_monochromator     graphite
_diffrn_measurement_device_type     'Bruker SMART area-detector'
_diffrn_measurement_method     '\f and \w'
_diffrn_detector_area_resol_mean     ?
_diffrn_reflns_number     10086
_diffrn_reflns_av_R_equivalents     0.019
_diffrn_reflns_av_sigmaI/netI     0.029
_diffrn_reflns_theta_min     2.5
_diffrn_reflns_theta_max     27.5
_diffrn_reflns_theta_full     27.5
_diffrn_measured_fraction_theta_max     0.976
_diffrn_measured_fraction_theta_full     0.976
_diffrn_reflns_limit_h_min     -12
_diffrn_reflns_limit_h_max     13
_diffrn_reflns_limit_k_min     -14
_diffrn_reflns_limit_k_max     14
_diffrn_reflns_limit_l_min     -15
_diffrn_reflns_limit_l_max     15
_diffrn_standards_number     0
_diffrn_standards_interval_count     0
_diffrn_standards_interval_time     0
_diffrn_standards_decay_%     0
_reflns_number_total     5195
_reflns_number_gt     3669
_reflns_threshold_expression     I>2\s(I)
_refine_ls_structure_factor_coef     Fsqd
_refine_ls_matrix_type     full
_refine_ls_R_factor_all     0.070
_refine_ls_R_factor_gt     0.046
_refine_ls_wR_factor_gt     0.126
_refine_ls_wR_factor_ref     0.151
_refine_ls_goodness_of_fit_ref     1.03
_refine_ls_restrained_S_all     1.05
_refine_ls_number_reflns     5195
_refine_ls_number_parameters     318
_refine_ls_number_restraints     30
_refine_ls_hydrogen_treatment     constr
_refine_ls_weighting_scheme     calc
_refine_ls_weighting_details
         'calc w=1/[\s^2^(Fo^2^)+(0.0768P)^2^+0.3784P] where P=(Fo^2^+2Fc^2^)/3'
_atom_sites_solution_hydrogens     geom
_atom_sites_solution_primary     direct
_atom_sites_solution_secondary     difmap
_refine_ls_shift/su_max     0.001
_refine_ls_shift/su_mean     0.001
_refine_diff_density_max     0.34
_refine_diff_density_min     -0.25
_refine_ls_extinction_method     none
_refine_ls_extinction_coef     ?
loop_
    _atom_type_symbol
    _atom_type_description
    _atom_type_scat_dispersion_real
    _atom_type_scat_dispersion_imag
    _atom_type_scat_source
    'C' 'C' 0.0033 0.0016
                         'International Tables Vol C Tables 4.2.6.8 and 6.1.1.4'
    'H' 'H' 0.0000 0.0000
                         'International Tables Vol C Tables 4.2.6.8 and 6.1.1.4'
    'O' 'O' 0.0106 0.0060
                         'International Tables Vol C Tables 4.2.6.8 and 6.1.1.4'
    'F' 'F' 0.0171 0.0103
                         'International Tables Vol C Tables 4.2.6.8 and 6.1.1.4'
    'S' 'S' 0.1246 0.1234
                         'International Tables Vol C Tables 4.2.6.8 and 6.1.1.4'
_computing_data_collection     'SMART (Bruker, 1997)'
_computing_cell_refinement     'SMART (Bruker, 1997)'
_computing_data_reduction     'SAINT (Bruker, 1997)'
_computing_structure_solution     'SHELXS97 (Sheldrick, 2008)'
_computing_structure_refinement     'SHELXL97 (Sheldrick, 2008)'
_computing_molecular_graphics     'X-SEED (Barbour, 2001)'
_computing_publication_material     'publCIF (Westrip, 2008)'
loop_
    _atom_site_type_symbol
    _atom_site_label
    _atom_site_fract_x
    _atom_site_fract_y
    _atom_site_fract_z
    _atom_site_U_iso_or_equiv
    _atom_site_adp_type
    _atom_site_calc_flag
    _atom_site_refinement_flags
    _atom_site_occupancy
    _atom_site_disorder_assembly
    _atom_site_disorder_group
    S S1 0.43383(7) 0.52869(8) 0.19023(8) 0.0736(2) Uani d . 1 B .
    S S2 0.86262(7) 0.60297(6) 0.65571(5) 0.05353(19) Uani d . 1 . .
    F F1 0.89175(19) 0.80884(18) 0.17554(17) 0.0805(5) Uani d . 1 B .
    F F2 0.8985(2) 0.6035(2) 0.06303(14) 0.0868(6) Uani d . 1 B .
    F F3 1.16124(19) 0.8540(2) 0.22574(18) 0.0943(6) Uani d . 1 . .
    F F4 1.1390(2) 0.6431(2) 0.19936(18) 0.0921(6) Uani d . 1 . .
    F F5 1.10459(17) 0.92568(14) 0.44135(15) 0.0707(4) Uani d . 1 B .
    F F6 1.19297(14) 0.76341(19) 0.43741(16) 0.0735(5) Uani d . 1 B .
    O O1' 0.947(3) 0.8292(9) 0.9172(7) 0.091(4) Uani d PDU 0.64(5) A 1
    O O1 1.010(3) 0.8304(18) 0.9249(10) 0.080(4) Uani d PDU 0.36(5) A 2
    C C1 0.5164(7) 0.8436(7) 0.3633(7) 0.104(3) Uani d PDU 0.788(17) B 3
    H H1A 0.5476 0.9370 0.4276 0.156 Uiso calc PR 0.788(17) B 3
    H H1B 0.4403 0.7889 0.3812 0.156 Uiso calc PR 0.788(17) B 3
    H H1C 0.4848 0.8435 0.2846 0.156 Uiso calc PR 0.788(17) B 3
    C C1' 0.577(3) 0.8783(13) 0.3189(17) 0.077(6) Uani d PDU 0.212(17) B 4
    H H1'A 0.6029 0.9682 0.3880 0.116 Uiso calc PR 0.212(17) B 4
    H H1'B 0.4767 0.8414 0.2910 0.116 Uiso calc PR 0.212(17) B 4
    H H1'C 0.6169 0.8861 0.2522 0.116 Uiso calc PR 0.212(17) B 4
    C C2 0.6323(4) 0.7854(3) 0.3580(3) 0.0885(10) Uani d D 1 . .
    H H2A 0.6646 0.7900 0.4393 0.106 Uiso calc R 1 B 3
    H H2B 0.7092 0.8446 0.3433 0.106 Uiso calc R 1 B 3
    C C3 0.6050(3) 0.6395(3) 0.2628(2) 0.0565(6) Uani d D 1 B .
    C C4 0.7027(2) 0.5769(2) 0.2221(2) 0.0454(5) Uani d . 1 . .
    C C5 0.6422(3) 0.4353(2) 0.1294(2) 0.0519(6) Uani d . 1 B .
    C C6 0.7084(3) 0.3380(3) 0.0696(2) 0.0677(7) Uani d . 1 . .
    H H6 0.8061 0.3627 0.0841 0.081 Uiso calc R 1 B .
    C C7 0.6267(5) 0.2048(3) -0.0111(3) 0.0914(11) Uani d . 1 B .
    H H7 0.6703 0.1400 -0.0517 0.110 Uiso calc R 1 . .
    C C8 0.4127(4) 0.2581(4) 0.0223(3) 0.0846(10) Uani d . 1 B .
    H H8 0.3149 0.2315 0.0058 0.102 Uiso calc R 1 . .
    C C9 0.4813(5) 0.1652(4) -0.0332(3) 0.0991(13) Uani d . 1 . .
    H H9 0.4292 0.0739 -0.0867 0.119 Uiso calc R 1 B .
    C C10 0.4937(3) 0.3945(3) 0.1048(2) 0.0615(7) Uani d . 1 . .
    C C11 0.8549(2) 0.6521(2) 0.2655(2) 0.0424(5) Uani d . 1 B .
    C C12 0.9296(3) 0.6987(3) 0.1805(2) 0.0560(6) Uani d . 1 . .
    C C13 1.0846(3) 0.7499(3) 0.2438(2) 0.0576(6) Uani d . 1 B .
    C C14 1.0847(2) 0.7868(2) 0.3798(2) 0.0480(5) Uani d . 1 . .
    C C15 0.9421(2) 0.7024(2) 0.37843(19) 0.0387(4) Uani d . 1 B .
    C C16 0.9193(2) 0.6924(2) 0.49357(19) 0.0385(4) Uani d . 1 . .
    C C17 0.9764(2) 0.8081(2) 0.6132(2) 0.0467(5) Uani d . 1 A .
    H H17 1.0247 0.8966 0.6245 0.056 Uiso calc R 1 . .
    C C18 0.9532(3) 0.7762(2) 0.7089(2) 0.0533(6) Uani d . 1 A .
    C C19 0.9934(4) 0.8673(3) 0.8416(3) 0.0801(9) Uani d D 1 . .
    H H19 1.0552 0.9562 0.8702 0.096 Uiso calc PR 0.64(5) A 1
    H H19' 1.0075 0.9613 0.8654 0.096 Uiso calc PR 0.36(5) A 2
    C C20 0.8536(2) 0.5729(2) 0.50312(19) 0.0401(4) Uani d . 1 B 2
    C C21 0.7831(2) 0.4277(2) 0.4049(2) 0.0425(5) Uani d . 1 B 2
    H H21A 0.8296 0.3668 0.4216 0.051 Uiso calc R 1 B 2
    H H21B 0.7949 0.4238 0.3247 0.051 Uiso calc R 1 B 2
    C C22 0.6266(2) 0.3746(2) 0.3974(2) 0.0510(5) Uani d . 1 B 2
    H H22A 0.6139 0.3879 0.4796 0.061 Uiso calc R 1 B 2
    H H22B 0.5782 0.4289 0.3713 0.061 Uiso calc R 1 B 2
    C C23 0.5601(3) 0.2226(3) 0.3076(3) 0.0634(7) Uani d . 1 B 2
    H H23A 0.6027 0.1675 0.3378 0.076 Uiso calc R 1 B 2
    H H23B 0.5800 0.2077 0.2271 0.076 Uiso calc R 1 B 2
    C C24 0.4014(4) 0.1731(4) 0.2918(3) 0.0940(11) Uani d . 1 B 2
    H H24A 0.3648 0.0766 0.2346 0.141 Uiso calc R 1 B 2
    H H24B 0.3583 0.2255 0.2598 0.141 Uiso calc R 1 B 2
    H H24C 0.3810 0.1860 0.3709 0.141 Uiso calc R 1 B 2
loop_
    _atom_site_aniso_label
    _atom_site_aniso_U_11
    _atom_site_aniso_U_22
    _atom_site_aniso_U_33
    _atom_site_aniso_U_12
    _atom_site_aniso_U_13
    _atom_site_aniso_U_23
    S1 0.0440(4) 0.0835(5) 0.0917(6) 0.0164(3) -0.0006(3) 0.0430(4)
    S2 0.0674(4) 0.0499(3) 0.0462(3) 0.0127(3) 0.0157(3) 0.0262(3)
    F1 0.0839(11) 0.0906(12) 0.0950(12) 0.0251(9) 0.0131(9) 0.0717(11)
    F2 0.0934(13) 0.0972(13) 0.0451(9) -0.0039(10) 0.0150(8) 0.0255(9)
    F3 0.0792(12) 0.1137(15) 0.0913(13) -0.0117(10) 0.0169(10) 0.0701(12)
    F4 0.0853(12) 0.1121(15) 0.0909(13) 0.0522(11) 0.0407(10) 0.0382(12)
    F5 0.0776(10) 0.0444(8) 0.0744(10) -0.0017(7) 0.0125(8) 0.0233(7)
    F6 0.0408(7) 0.1085(13) 0.0919(11) 0.0184(8) 0.0082(7) 0.0688(11)
    O1' 0.127(8) 0.085(3) 0.047(2) 0.009(4) 0.025(3) 0.0263(19)
    O1 0.107(9) 0.084(5) 0.053(4) 0.032(5) 0.015(4) 0.033(3)
    C1 0.098(4) 0.102(4) 0.114(4) 0.061(3) 0.027(3) 0.031(3)
    C1' 0.082(10) 0.072(8) 0.084(9) 0.033(7) 0.013(6) 0.036(6)
    C2 0.080(2) 0.0667(19) 0.102(2) 0.0363(16) 0.0055(18) 0.0168(18)
    C3 0.0474(13) 0.0579(14) 0.0639(15) 0.0171(11) 0.0035(11) 0.0285(12)
    C4 0.0462(12) 0.0475(12) 0.0416(11) 0.0112(9) 0.0022(9) 0.0226(10)
    C5 0.0569(14) 0.0512(13) 0.0419(12) 0.0071(10) 0.0020(10) 0.0228(10)
    C6 0.0835(19) 0.0575(15) 0.0530(15) 0.0147(14) 0.0191(14) 0.0182(12)
    C7 0.128(3) 0.0590(18) 0.0636(19) 0.0153(19) 0.028(2) 0.0098(15)
    C8 0.077(2) 0.075(2) 0.0695(19) -0.0144(17) -0.0182(16) 0.0302(17)
    C9 0.126(3) 0.062(2) 0.063(2) -0.012(2) -0.001(2) 0.0117(16)
    C10 0.0552(14) 0.0627(15) 0.0549(14) 0.0001(12) -0.0070(11) 0.0298(12)
    C11 0.0446(11) 0.0412(11) 0.0440(11) 0.0122(9) 0.0084(9) 0.0225(9)
    C12 0.0625(15) 0.0605(14) 0.0468(13) 0.0110(12) 0.0099(11) 0.0308(12)
    C13 0.0538(14) 0.0631(15) 0.0651(16) 0.0132(12) 0.0200(12) 0.0381(13)
    C14 0.0416(11) 0.0476(12) 0.0573(14) 0.0091(9) 0.0057(10) 0.0296(11)
    C15 0.0392(10) 0.0366(10) 0.0445(11) 0.0130(8) 0.0096(8) 0.0213(9)
    C16 0.0366(10) 0.0395(10) 0.0430(11) 0.0134(8) 0.0057(8) 0.0215(9)
    C17 0.0537(12) 0.0384(11) 0.0466(12) 0.0122(9) 0.0082(10) 0.0192(9)
    C18 0.0645(15) 0.0470(12) 0.0453(12) 0.0153(11) 0.0112(11) 0.0186(10)
    C19 0.126(3) 0.0564(16) 0.0457(15) 0.0148(17) 0.0188(16) 0.0175(13)
    C20 0.0404(10) 0.0419(11) 0.0431(11) 0.0151(8) 0.0092(9) 0.0224(9)
    C21 0.0455(11) 0.0382(10) 0.0476(12) 0.0153(9) 0.0087(9) 0.0218(9)
    C22 0.0471(12) 0.0458(12) 0.0566(14) 0.0088(10) 0.0090(10) 0.0229(11)
    C23 0.0630(16) 0.0483(13) 0.0684(17) 0.0043(12) 0.0049(13) 0.0253(12)
    C24 0.073(2) 0.079(2) 0.091(2) -0.0168(17) 0.0107(17) 0.0238(18)
loop_
    _geom_bond_atom_site_label_1
    _geom_bond_atom_site_label_2
    _geom_bond_site_symmetry_2
    _geom_bond_distance
    _geom_bond_publ_flag
    S1 C10 . 1.726(3) ?
    S1 C3 . 1.742(3) ?
    S2 C20 . 1.717(2) ?
    S2 C18 . 1.725(2) ?
    F1 C12 . 1.376(3) ?
    F2 C12 . 1.331(3) ?
    F3 C13 . 1.335(3) ?
    F4 C13 . 1.360(3) ?
    F5 C14 . 1.366(3) ?
    F6 C14 . 1.350(3) ?
    O1' C19 . 1.236(5) ?
    O1 C19 . 1.228(8) ?
    C1 C2 . 1.453(5) ?
    C1 H1A . 0.9600 ?
    C1 H1B . 0.9600 ?
    C1 H1C . 0.9600 ?
    C1' C2 . 1.468(8) ?
    C1' H1'A . 0.9600 ?
    C1' H1'B . 0.9600 ?
    C1' H1'C . 0.9600 ?
    C2 C3 . 1.499(4) ?
    C2 H2A . 0.9700 ?
    C2 H2B . 0.9700 ?
    C3 C4 . 1.359(3) ?
    C4 C5 . 1.441(3) ?
    C4 C11 . 1.475(3) ?
    C5 C6 . 1.399(4) ?
    C5 C10 . 1.412(4) ?
    C6 C7 . 1.378(4) ?
    C6 H6 . 0.9300 ?
    C7 C9 . 1.384(6) ?
    C7 H7 . 0.9300 ?
    C8 C9 . 1.369(5) ?
    C8 C10 . 1.403(4) ?
    C8 H8 . 0.9300 ?
    C9 H9 . 0.9300 ?
    C11 C15 . 1.346(3) ?
    C11 C12 . 1.512(3) ?
    C12 C13 . 1.513(4) ?
    C13 C14 . 1.521(3) ?
    C14 C15 . 1.510(3) ?
    C15 C16 . 1.471(3) ?
    C16 C20 . 1.385(3) ?
    C16 C17 . 1.430(3) ?
    C17 C18 . 1.358(3) ?
    C17 H17 . 0.9300 ?
    C18 C19 . 1.453(4) ?
    C19 H19 . 0.9300 ?
    C19 H19' . 0.9300 ?
    C20 C21 . 1.497(3) ?
    C21 C22 . 1.523(3) ?
    C21 H21A . 0.9700 ?
    C21 H21B . 0.9700 ?
    C22 C23 . 1.518(3) ?
    C22 H22A . 0.9700 ?
    C22 H22B . 0.9700 ?
    C23 C24 . 1.522(4) ?
    C23 H23A . 0.9700 ?
    C23 H23B . 0.9700 ?
    C24 H24A . 0.9600 ?
    C24 H24B . 0.9600 ?
    C24 H24C . 0.9600 ?
loop_
    _geom_angle_atom_site_label_1
    _geom_angle_atom_site_label_2
    _geom_angle_atom_site_label_3
    _geom_angle_site_symmetry_1
    _geom_angle_site_symmetry_3
    _geom_angle
    _geom_angle_publ_flag
    C10 S1 C3 . . 91.85(12) ?
    C20 S2 C18 . . 92.17(11) ?
    C2 C1 H1A . . 109.5 ?
    C2 C1 H1B . . 109.5 ?
    H1A C1 H1B . . 109.5 ?
    C2 C1 H1C . . 109.5 ?
    H1A C1 H1C . . 109.5 ?
    H1B C1 H1C . . 109.5 ?
    C2 C1' H1'A . . 109.5 ?
    C2 C1' H1'B . . 109.5 ?
    H1'A C1' H1'B . . 109.5 ?
    C2 C1' H1'C . . 109.5 ?
    H1'A C1' H1'C . . 109.5 ?
    H1'B C1' H1'C . . 109.5 ?
    C1 C2 C3 . . 117.8(3) ?
    C1' C2 C3 . . 117.9(6) ?
    C1 C2 H2A . . 107.9 ?
    C1' C2 H2A . . 132.3 ?
    C3 C2 H2A . . 107.9 ?
    C1 C2 H2B . . 107.9 ?
    C3 C2 H2B . . 107.9 ?
    H2A C2 H2B . . 107.2 ?
    C4 C3 C2 . . 127.0(2) ?
    C4 C3 S1 . . 111.98(18) ?
    C2 C3 S1 . . 121.0(2) ?
    C3 C4 C5 . . 113.4(2) ?
    C3 C4 C11 . . 121.9(2) ?
    C5 C4 C11 . . 124.6(2) ?
    C6 C5 C10 . . 119.1(2) ?
    C6 C5 C4 . . 129.8(2) ?
    C10 C5 C4 . . 111.1(2) ?
    C7 C6 C5 . . 119.0(3) ?
    C7 C6 H6 . . 120.5 ?
    C5 C6 H6 . . 120.5 ?
    C6 C7 C9 . . 121.5(3) ?
    C6 C7 H7 . . 119.2 ?
    C9 C7 H7 . . 119.2 ?
    C9 C8 C10 . . 118.4(3) ?
    C9 C8 H8 . . 120.8 ?
    C10 C8 H8 . . 120.8 ?
    C8 C9 C7 . . 121.1(3) ?
    C8 C9 H9 . . 119.4 ?
    C7 C9 H9 . . 119.4 ?
    C8 C10 C5 . . 120.9(3) ?
    C8 C10 S1 . . 127.5(3) ?
    C5 C10 S1 . . 111.61(19) ?
    C15 C11 C4 . . 130.17(19) ?
    C15 C11 C12 . . 110.50(19) ?
    C4 C11 C12 . . 118.92(19) ?
    F2 C12 F1 . . 105.7(2) ?
    F2 C12 C11 . . 114.8(2) ?
    F1 C12 C11 . . 109.4(2) ?
    F2 C12 C13 . . 113.8(2) ?
    F1 C12 C13 . . 108.2(2) ?
    C11 C12 C13 . . 104.97(18) ?
    F3 C13 F4 . . 107.5(2) ?
    F3 C13 C12 . . 114.5(2) ?
    F4 C13 C12 . . 108.6(2) ?
    F3 C13 C14 . . 113.6(2) ?
    F4 C13 C14 . . 108.9(2) ?
    C12 C13 C14 . . 103.50(19) ?
    F6 C14 F5 . . 105.70(19) ?
    F6 C14 C15 . . 113.35(17) ?
    F5 C14 C15 . . 111.64(19) ?
    F6 C14 C13 . . 111.9(2) ?
    F5 C14 C13 . . 108.90(18) ?
    C15 C14 C13 . . 105.39(18) ?
    C11 C15 C16 . . 131.72(19) ?
    C11 C15 C14 . . 109.62(18) ?
    C16 C15 C14 . . 118.62(18) ?
    C20 C16 C17 . . 111.60(18) ?
    C20 C16 C15 . . 126.15(19) ?
    C17 C16 C15 . . 122.02(18) ?
    C18 C17 C16 . . 113.4(2) ?
    C18 C17 H17 . . 123.3 ?
    C16 C17 H17 . . 123.3 ?
    C17 C18 C19 . . 128.5(2) ?
    C17 C18 S2 . . 111.32(18) ?
    C19 C18 S2 . . 120.2(2) ?
    O1 C19 C18 . . 125.4(8) ?
    O1' C19 C18 . . 121.5(5) ?
    O1 C19 H19 . . 107.4 ?
    O1' C19 H19 . . 119.3 ?
    C18 C19 H19 . . 119.3 ?
    O1 C19 H19' . . 117.3 ?
    O1' C19 H19' . . 112.4 ?
    C18 C19 H19' . . 117.3 ?
    C16 C20 C21 . . 130.78(19) ?
    C16 C20 S2 . . 111.48(16) ?
    C21 C20 S2 . . 117.72(15) ?
    C20 C21 C22 . . 113.64(18) ?
    C20 C21 H21A . . 108.8 ?
    C22 C21 H21A . . 108.8 ?
    C20 C21 H21B . . 108.8 ?
    C22 C21 H21B . . 108.8 ?
    H21A C21 H21B . . 107.7 ?
    C23 C22 C21 . . 113.0(2) ?
    C23 C22 H22A . . 109.0 ?
    C21 C22 H22A . . 109.0 ?
    C23 C22 H22B . . 109.0 ?
    C21 C22 H22B . . 109.0 ?
    H22A C22 H22B . . 107.8 ?
    C22 C23 C24 . . 112.8(2) ?
    C22 C23 H23A . . 109.0 ?
    C24 C23 H23A . . 109.0 ?
    C22 C23 H23B . . 109.0 ?
    C24 C23 H23B . . 109.0 ?
    H23A C23 H23B . . 107.8 ?
    C23 C24 H24A . . 109.5 ?
    C23 C24 H24B . . 109.5 ?
    H24A C24 H24B . . 109.5 ?
    C23 C24 H24C . . 109.5 ?
    H24A C24 H24C . . 109.5 ?
    H24B C24 H24C . . 109.5 ?
loop_
    _geom_torsion_atom_site_label_1
    _geom_torsion_atom_site_label_2
    _geom_torsion_atom_site_label_3
    _geom_torsion_atom_site_label_4
    _geom_torsion_site_symmetry_1
    _geom_torsion_site_symmetry_2
    _geom_torsion_site_symmetry_3
    _geom_torsion_site_symmetry_4
    _geom_torsion
    _geom_torsion_publ_flag
    C1 C2 C3 C4 . . . . 163.3(6) ?
    C1' C2 C3 C4 . . . . 119.3(14) ?
    C1 C2 C3 S1 . . . . -16.7(7) ?
    C1' C2 C3 S1 . . . . -60.7(14) ?
    C10 S1 C3 C4 . . . . 0.8(2) ?
    C10 S1 C3 C2 . . . . -179.3(3) ?
    C2 C3 C4 C5 . . . . -179.9(3) ?
    S1 C3 C4 C5 . . . . 0.1(3) ?
    C2 C3 C4 C11 . . . . -3.0(4) ?
    S1 C3 C4 C11 . . . . 176.99(17) ?
    C3 C4 C5 C6 . . . . -177.8(3) ?
    C11 C4 C5 C6 . . . . 5.4(4) ?
    C3 C4 C5 C10 . . . . -1.1(3) ?
    C11 C4 C5 C10 . . . . -177.9(2) ?
    C10 C5 C6 C7 . . . . -0.4(4) ?
    C4 C5 C6 C7 . . . . 176.1(3) ?
    C5 C6 C7 C9 . . . . -0.6(5) ?
    C10 C8 C9 C7 . . . . -1.4(5) ?
    C6 C7 C9 C8 . . . . 1.6(6) ?
    C9 C8 C10 C5 . . . . 0.3(4) ?
    C9 C8 C10 S1 . . . . -177.5(3) ?
    C6 C5 C10 C8 . . . . 0.5(4) ?
    C4 C5 C10 C8 . . . . -176.5(2) ?
    C6 C5 C10 S1 . . . . 178.73(19) ?
    C4 C5 C10 S1 . . . . 1.7(3) ?
    C3 S1 C10 C8 . . . . 176.7(3) ?
    C3 S1 C10 C5 . . . . -1.4(2) ?
    C3 C4 C11 C15 . . . . 68.7(3) ?
    C5 C4 C11 C15 . . . . -114.7(3) ?
    C3 C4 C11 C12 . . . . -103.1(3) ?
    C5 C4 C11 C12 . . . . 73.5(3) ?
    C15 C11 C12 F2 . . . . 141.2(2) ?
    C4 C11 C12 F2 . . . . -45.4(3) ?
    C15 C11 C12 F1 . . . . -100.3(2) ?
    C4 C11 C12 F1 . . . . 73.1(3) ?
    C15 C11 C12 C13 . . . . 15.6(3) ?
    C4 C11 C12 C13 . . . . -171.1(2) ?
    F2 C12 C13 F3 . . . . 86.1(3) ?
    F1 C12 C13 F3 . . . . -30.9(3) ?
    C11 C12 C13 F3 . . . . -147.6(2) ?
    F2 C12 C13 F4 . . . . -34.0(3) ?
    F1 C12 C13 F4 . . . . -151.1(2) ?
    C11 C12 C13 F4 . . . . 92.2(2) ?
    F2 C12 C13 C14 . . . . -149.7(2) ?
    F1 C12 C13 C14 . . . . 93.3(2) ?
    C11 C12 C13 C14 . . . . -23.4(2) ?
    F3 C13 C14 F6 . . . . -88.3(3) ?
    F4 C13 C14 F6 . . . . 31.4(3) ?
    C12 C13 C14 F6 . . . . 146.9(2) ?
    F3 C13 C14 F5 . . . . 28.1(3) ?
    F4 C13 C14 F5 . . . . 147.89(19) ?
    C12 C13 C14 F5 . . . . -96.7(2) ?
    F3 C13 C14 C15 . . . . 148.0(2) ?
    F4 C13 C14 C15 . . . . -92.2(2) ?
    C12 C13 C14 C15 . . . . 23.2(2) ?
    C4 C11 C15 C16 . . . . 4.6(4) ?
    C12 C11 C15 C16 . . . . 177.0(2) ?
    C4 C11 C15 C14 . . . . -172.9(2) ?
    C12 C11 C15 C14 . . . . -0.5(2) ?
    F6 C14 C15 C11 . . . . -137.4(2) ?
    F5 C14 C15 C11 . . . . 103.4(2) ?
    C13 C14 C15 C11 . . . . -14.7(2) ?
    F6 C14 C15 C16 . . . . 44.7(3) ?
    F5 C14 C15 C16 . . . . -74.5(2) ?
    C13 C14 C15 C16 . . . . 167.42(19) ?
    C11 C15 C16 C20 . . . . 47.7(3) ?
    C14 C15 C16 C20 . . . . -135.0(2) ?
    C11 C15 C16 C17 . . . . -138.3(2) ?
    C14 C15 C16 C17 . . . . 39.1(3) ?
    C20 C16 C17 C18 . . . . -0.5(3) ?
    C15 C16 C17 C18 . . . . -175.3(2) ?
    C16 C17 C18 C19 . . . . -178.8(3) ?
    C16 C17 C18 S2 . . . . 0.8(3) ?
    C20 S2 C18 C17 . . . . -0.7(2) ?
    C20 S2 C18 C19 . . . . 178.9(3) ?
    C17 C18 C19 O1 . . . . -156.0(19) ?
    S2 C18 C19 O1 . . . . 25(2) ?
    C17 C18 C19 O1' . . . . 168.9(15) ?
    S2 C18 C19 O1' . . . . -10.6(16) ?
    C17 C16 C20 C21 . . . . -178.2(2) ?
    C15 C16 C20 C21 . . . . -3.6(3) ?
    C17 C16 C20 S2 . . . . -0.1(2) ?
    C15 C16 C20 S2 . . . . 174.49(16) ?
    C18 S2 C20 C16 . . . . 0.43(17) ?
    C18 S2 C20 C21 . . . . 178.80(17) ?
    C16 C20 C21 C22 . . . . -117.1(2) ?
    S2 C20 C21 C22 . . . . 64.9(2) ?
    C20 C21 C22 C23 . . . . -173.65(19) ?
    C21 C22 C23 C24 . . . . -175.0(2) ?
data_global
_journal_date_recd_electronic     2008-08-23
_journal_date_accepted     2008-11-06
_journal_name_full     'Acta Crystallographica, Section E'
_journal_year     2008
_journal_volume     64
_journal_issue     12
_journal_page_first     o2311
_journal_page_last     o2311
_journal_paper_category     QO
_journal_coeditor_code     YA2080
_publ_contact_author_name     'Congbin, Fan'
_publ_contact_author_address
;
Jiangxi Key Laboratory of Organic Chemistry
Jiangxi Science and Technology Normal University
Nanchang 330013
People's Republic of China
;
_publ_contact_author_email     congbinfan@yahoo.com.cn
_publ_contact_author_fax     '086 791 3826894'
_publ_contact_author_phone     '086 791 3805183'
_publ_section_title
;\
5-<i>n</i>-Butyl-4-[2-(2-ethyl-1-benzothiophen-3-yl)-3,3,4,4,5,5-\
hexafluorocyclopent-1-en-1-yl]thiophene-2-carbaldehyde
;
loop_
    _publ_author_name
    _publ_author_address
    'Zhen Yang'
;
Jiangxi Key Laboratory of Organic Chemistry
Jiangxi Science & Technology Normal University
Nanchang 330013
People's Republic of China
;
    'Congbin Fan'
;
Jiangxi Key Laboratory of Organic Chemistry
Jiangxi Science & Technology Normal University
Nanchang 330013
People's Republic of China
;
    'Min Li'
;
Jiangxi Key Laboratory of Organic Chemistry
Jiangxi Science & Technology Normal University
Nanchang 330013
People's Republic of China
;
    'Weijun Liu'
;
Jiangxi Key Laboratory of Organic Chemistry
Jiangxi Science & Technology Normal University
Nanchang 330013
People's Republic of China
;
    'Gang Liu'
;
Jiangxi Key Laboratory of Organic Chemistry
Jiangxi Science & Technology Normal University
Nanchang 330013
People's Republic of China
;
    'Ng, Seik Weng'
;
Department of Chemistry
University of Malaya
50603 Kuala Lumpur
Malaysia
;
