# Supplementary material for: 5-n-Butyl-4-[2-(2-ethyl-1-benzothio­phen-3-yl)-3,3,4,4,5,5-hexa­fluoro­cyclo­pent-1-en-1-yl]thio­phene-2-carbaldehyde
Source: Acta Crystallogr Sect E Struct Rep Online. 2008 Nov 13;64(Pt 12):o2311. doi: 10.1107/S1600536808036453 (PMC2959974; doi:10.1107/S1600536808036453)
Supplement: Supplementary file 2 [file e-64-o2311-Isup2.hkl]

# 
# h,k,l, Fc-squared, Fo-squared, sigma(Fo-squared) and status flag 
# 
data_I
_shelx_title '  P-1' 
_shelx_refln_list_code          4 
_shelx_F_calc_maximum      117.16 
_exptl_crystal_F_000       516.00 
_reflns_d_resolution_high  0.7698 
 
loop_ 
 _symmetry_equiv_pos_as_xyz 
 'x, y, z' 
 '-x, -y, -z' 
 
_cell_length_a    10.0505 
_cell_length_b    11.0314 
_cell_length_c    12.0189 
_cell_angle_alpha 113.126 
_cell_angle_beta   96.882 
_cell_angle_gamma 103.542 
 
_shelx_F_squared_multiplier     1.000 
 
loop_ 
 _refln_index_h 
 _refln_index_k 
 _refln_index_l 
 _refln_F_squared_calc 
 _refln_F_squared_meas 
 _refln_F_squared_sigma 
 _refln_observed_status 
   2   0   0     6576.75     6606.36     78.26 o 
   3   0   0     1861.50     1822.89     38.26 o 
   4   0   0     5732.91     5879.42     57.95 o 
   5   0   0       41.31       34.57      1.32 o 
   6   0   0      128.30      120.07      2.14 o 
   7   0   0      108.75      115.73      2.70 o 
   8   0   0       10.60       10.59      1.22 o 
   9   0   0        0.02       -0.47      1.29 o 
  10   0   0        0.69        0.27      1.52 o 
  11   0   0        0.99        1.23      1.85 o 
  12   0   0        0.08        0.17      2.23 o 
 -12   1   0       18.86       15.71      3.35 o 
 -11   1   0       13.63       17.50      2.96 o 
 -10   1   0       61.10       58.59      4.26 o 
  -9   1   0       28.43       27.09      2.79 o 
  -8   1   0      111.70      104.62      3.47 o 
  -7   1   0      419.62      447.69      9.09 o 
  -6   1   0        4.35        2.57      0.84 o 
  -5   1   0      188.32      214.39      4.83 o 
  -4   1   0     4461.35     4320.07    118.84 o 
  -3   1   0     7050.99     7368.67     86.94 o 
  -2   1   0     1855.04     1972.39     28.95 o 
  -1   1   0      692.65      827.96     17.63 o 
   1   1   0      326.31      321.39      4.13 o 
   2   1   0      100.96       91.91      1.57 o 
   3   1   0      494.73      548.82      7.11 o 
   4   1   0       52.93       48.07      1.46 o 
   5   1   0       56.30       63.04      1.74 o 
   6   1   0       42.37       36.81      2.71 o 
   7   1   0       51.58       48.06      1.59 o 
   8   1   0       39.70       28.71      1.69 o 
   9   1   0       68.80       80.22      4.65 o 
  10   1   0        6.68       13.21      2.62 o 
  11   1   0        8.37        5.26      2.43 o 
 -12   2   0       19.04       13.89      2.96 o 
 -11   2   0        1.60        2.43      1.85 o 
 -10   2   0        5.67        4.72      1.47 o 
  -9   2   0      122.82      123.20      5.59 o 
  -8   2   0        3.03        1.15      1.08 o 
  -7   2   0      624.44      608.04     16.97 o 
  -6   2   0      380.38      430.34     11.93 o 
  -5   2   0      328.42      305.61      6.40 o 
  -4   2   0        0.13       -0.63      0.55 o 
  -3   2   0     1679.46     1839.49     22.10 o 
  -2   2   0    12696.17    14876.50    176.28 o 
  -1   2   0     4296.92     5076.49     79.21 o 
   0   2   0     7789.29     8137.47    205.65 o 
   1   2   0      370.52      349.22      4.60 o 
   2   2   0     1973.78     2031.88     24.30 o 
   3   2   0       21.82       30.05      1.07 o 
   4   2   0       83.60      103.17      2.17 o 
   5   2   0      384.41      354.85      6.75 o 
   6   2   0      178.72      170.48      3.40 o 
   7   2   0      129.02      126.64      2.56 o 
   8   2   0       48.59       36.06      1.86 o 
   9   2   0       66.94       62.36      2.99 o 
  10   2   0       27.21       29.26      3.44 o 
  11   2   0       10.93       13.09      3.02 o 
 -12   3   0       15.52       16.42      3.20 o 
 -11   3   0        0.72        0.33      1.65 o 
 -10   3   0        6.29        1.33      1.33 o 
  -9   3   0      118.66      111.05      3.94 o 
  -8   3   0      167.49      157.42      4.50 o 
  -7   3   0        7.26        8.25      1.34 o 
  -6   3   0      339.68      384.73      7.44 o 
  -5   3   0     1535.60     1712.87     25.24 o 
  -4   3   0     1182.73     1389.75     26.83 o 
  -3   3   0      598.99      754.76      9.56 o 
  -2   3   0      153.95      205.34      3.04 o 
  -1   3   0     1235.20     1419.21     46.99 o 
   0   3   0     2176.90     2226.89     43.12 o 
   1   3   0      642.45      649.45      8.25 o 
   2   3   0     2941.04     2895.84     37.63 o 
   3   3   0       54.12       51.09      1.46 o 
   4   3   0       27.28       25.47      1.21 o 
   5   3   0       18.49       18.47      1.22 o 
   6   3   0      211.87      200.14      3.82 o 
   7   3   0       44.92       55.33      5.86 o 
   8   3   0       11.13       12.21      1.40 o 
   9   3   0       42.77       52.29      2.34 o 
  10   3   0        2.63        2.17      2.12 o 
 -12   4   0       18.86       19.17      3.31 o 
 -11   4   0        1.54        0.39      1.39 o 
 -10   4   0        5.68        5.46      1.51 o 
  -9   4   0       26.71       29.01      2.93 o 
  -8   4   0     1120.59     1077.38     18.19 o 
  -7   4   0       68.18       69.37      2.87 o 
  -6   4   0       13.58       13.70      1.73 o 
  -5   4   0     1397.18     1504.69     23.38 o 
  -4   4   0       12.32       10.01      0.77 o 
  -3   4   0      602.68      712.19      9.22 o 
  -2   4   0      444.30      445.19      7.43 o 
  -1   4   0      992.25     1009.17     26.88 o 
   0   4   0     1422.28     1437.08     20.33 o 
   1   4   0      158.63      150.39      2.59 o 
   2   4   0     1112.46     1185.58     14.81 o 
   3   4   0      324.87      287.63      5.10 o 
   4   4   0      795.44      773.26     10.35 o 
   5   4   0        0.20       -0.96      0.64 o 
   6   4   0      786.21      815.07     24.81 o 
   7   4   0       72.21       69.58      3.02 o 
   8   4   0       91.99       92.56      2.87 o 
   9   4   0       94.06      123.91      4.38 o 
 -12   5   0       57.73       53.55      4.81 o 
 -11   5   0        0.90        1.16      1.44 o 
 -10   5   0        0.19        0.59      1.33 o 
  -9   5   0       48.46       52.17      2.95 o 
  -8   5   0      755.70      787.48     17.77 o 
  -7   5   0       15.67       21.88      1.98 o 
  -6   5   0      188.91      189.22      8.00 o 
  -5   5   0      409.23      451.73      8.43 o 
  -4   5   0       69.19       57.21      1.64 o 
  -3   5   0     1408.54     1652.75     20.34 o 
  -2   5   0       50.16       50.07      2.77 o 
  -1   5   0       37.49       60.30      2.46 o 
   0   5   0     2824.28     2939.06     35.16 o 
   1   5   0      185.70      148.75      2.74 o 
   2   5   0        1.45        2.63      3.37 o 
   3   5   0      107.94       98.37      2.34 o 
   4   5   0      381.57      356.30      5.64 o 
   5   5   0       70.55       75.33      2.31 o 
   6   5   0       82.49       79.98      3.13 o 
   7   5   0        1.69        1.77      2.12 o 
   9   5   0       13.07       11.33      2.34 o 
 -12   6   0       24.55       34.57      5.60 o 
 -11   6   0        0.96       -0.68      1.35 o 
 -10   6   0       56.52       47.74      2.96 o 
  -9   6   0       13.79        7.93      1.74 o 
  -8   6   0       15.64       14.11      2.38 o 
  -7   6   0       25.76       28.28      2.13 o 
  -6   6   0       52.25       57.56      2.59 o 
  -5   6   0        0.92       -0.66      0.78 o 
  -4   6   0        1.83        4.59      0.79 o 
  -3   6   0      214.90      224.40      3.86 o 
  -2   6   0      157.08      158.29      3.11 o 
  -1   6   0        9.02        9.11      0.86 o 
   0   6   0       82.29       97.76      2.20 o 
   1   6   0      214.70      206.56      3.62 o 
   2   6   0       94.85       92.78      2.27 o 
   3   6   0       20.02       21.13      1.34 o 
   4   6   0      315.78      315.68      6.62 o 
   5   6   0       94.40       98.48      5.23 o 
   6   6   0       19.11       17.79      3.08 o 
   7   6   0        0.81       -2.21      2.06 o 
   9   6   0       27.48       31.80      3.12 o 
 -12   7   0        0.06        0.39      1.58 o 
 -11   7   0        0.13       -1.35      1.59 o 
 -10   7   0       54.82       53.60      3.12 o 
  -9   7   0       17.67       19.14      2.25 o 
  -8   7   0      102.94       98.06      3.79 o 
  -7   7   0       17.53       11.25      1.70 o 
  -6   7   0      365.75      382.00      7.98 o 
  -5   7   0        7.11       13.37      2.01 o 
  -4   7   0      791.82      820.89     11.12 o 
  -3   7   0        2.50        0.61      1.00 o 
  -2   7   0        8.66       10.37      1.06 o 
  -1   7   0        3.25        0.49      1.00 o 
   0   7   0       51.75       47.00      2.28 o 
   1   7   0       61.98       62.05      2.60 o 
   2   7   0       52.87       56.78      2.66 o 
   3   7   0        0.08       -0.56      1.55 o 
   4   7   0        0.85       -0.56      1.62 o 
   5   7   0       17.69       18.13      3.14 o 
   6   7   0       16.01       15.51      3.21 o 
   7   7   0        2.35        2.87      2.65 o 
 -12   8   0        0.13       -0.04      1.65 o 
 -11   8   0       12.75       11.08      2.18 o 
 -10   8   0        2.41        2.40      1.53 o 
  -9   8   0       15.78       13.55      2.58 o 
  -8   8   0       13.07       13.78      1.97 o 
  -7   8   0       50.70       46.40      2.68 o 
  -6   8   0      126.29      123.46      4.04 o 
  -5   8   0      111.08      124.60      3.95 o 
  -4   8   0       35.33       36.65      1.75 o 
  -3   8   0       80.20       89.62      2.49 o 
  -2   8   0       36.64       38.53      2.20 o 
  -1   8   0       47.10       64.18      2.80 o 
   0   8   0       48.80       40.49      2.39 o 
   1   8   0      367.90      369.08      7.58 o 
   2   8   0       27.38       40.56      4.47 o 
   3   8   0      286.58      302.66     10.08 o 
   4   8   0        0.00        0.42      2.15 o 
   5   8   0        0.35       -1.39      2.34 o 
   6   8   0       72.83       88.84      5.87 o 
   7   8   0       12.77       11.99      3.47 o 
 -11   9   0       22.18       22.50      3.09 o 
 -10   9   0        0.51        0.64      1.62 o 
  -9   9   0        1.92        0.81      1.39 o 
  -8   9   0       60.99       66.80      3.35 o 
  -7   9   0       23.39       23.30      2.36 o 
  -6   9   0       12.63       14.35      1.95 o 
  -5   9   0        7.72       14.14      1.84 o 
  -4   9   0        0.55       -2.43      1.68 o 
  -3   9   0        6.98        7.83      1.51 o 
  -2   9   0      162.47      165.61      6.44 o 
  -1   9   0      110.36      116.66      3.87 o 
   0   9   0        3.94        9.04      2.68 o 
   1   9   0       12.51        9.61      1.78 o 
   2   9   0        0.69       -0.37      1.37 o 
   3   9   0      109.67       93.84      5.69 o 
   4   9   0       19.82       23.81      3.76 o 
   5   9   0       15.88       15.77      3.55 o 
   6   9   0        4.03       -0.17      2.50 o 
 -11  10   0        4.45        3.96      1.90 o 
 -10  10   0        1.09        0.52      1.58 o 
  -9  10   0        0.10        1.51      1.57 o 
  -8  10   0        9.71       10.42      3.20 o 
  -7  10   0        5.29        2.44      2.46 o 
  -6  10   0       28.04       28.29      3.85 o 
  -5  10   0       34.90       34.54      4.14 o 
  -4  10   0        3.67        5.31      2.44 o 
  -3  10   0       17.46       13.95      2.00 o 
  -2  10   0       20.04       13.31      2.06 o 
  -1  10   0       67.96       60.36      3.08 o 
   0  10   0       32.11       34.48      2.52 o 
   1  10   0       46.09       56.81      4.15 o 
   2  10   0        4.23        6.10      2.76 o 
   3  10   0        4.37       -1.56      2.35 o 
   4  10   0       10.32       11.96      3.43 o 
   5  10   0        4.87        2.27      2.81 o 
 -10  11   0        0.08       -0.71      2.44 o 
  -9  11   0        0.57       -3.57      2.38 o 
  -8  11   0        0.51       -1.15      2.40 o 
  -7  11   0        0.17       -1.91      2.30 o 
  -6  11   0       10.14        9.64      3.00 o 
  -5  11   0       14.37       13.65      3.17 o 
  -4  11   0       27.90       23.53      3.53 o 
  -3  11   0       13.53       14.98      3.55 o 
  -2  11   0       74.06       75.51      3.54 o 
  -1  11   0        0.18       -0.33      1.62 o 
   0  11   0       12.50       12.36      2.27 o 
   1  11   0       40.86       39.51      4.22 o 
   2  11   0       39.69       37.78      4.28 o 
   3  11   0        0.75        0.49      2.82 o 
  -8  12   0       10.47        5.22      3.09 o 
  -7  12   0        9.14        7.04      3.15 o 
  -6  12   0        0.87       -0.17      2.29 o 
  -5  12   0        1.39        2.49      2.46 o 
  -4  12   0        2.34       -1.50      2.79 o 
  -3  12   0       14.29       10.33      3.41 o 
  -2  12   0       53.93       55.90      3.32 o 
  -1  12   0        1.83        1.95      1.87 o 
   0  12   0        0.15       -1.79      2.30 o 
   1  12   0        1.12       -1.86      2.35 o 
  -5  13   0       23.86       15.94      4.37 o 
  -4  13   0        7.86       10.61      3.90 o 
  -3  13   0        0.24       -3.23      2.85 o 
  -2  13   0       21.04       28.49      4.58 o 
   2 -13   1       16.07       10.89      3.46 o 
   3 -13   1        6.75       11.48      3.64 o 
   4 -13   1        3.49       -0.26      2.99 o 
   5 -13   1        8.77        5.25      2.85 o 
   6 -13   1       37.44       39.59      4.47 o 
   7 -13   1       10.91       15.63      3.88 o 
  -2 -12   1        0.70        1.46      2.56 o 
  -1 -12   1        7.36        7.67      3.05 o 
   0 -12   1        1.44       -1.99      2.20 o 
   1 -12   1        2.54        0.43      1.71 o 
   2 -12   1       13.07       13.45      3.38 o 
   3 -12   1       20.05       19.50      3.88 o 
   4 -12   1        7.66        5.81      2.61 o 
   5 -12   1        8.87       13.21      3.24 o 
   6 -12   1       32.23       31.17      4.37 o 
   7 -12   1       23.19       21.47      3.93 o 
   8 -12   1       17.90       15.77      3.85 o 
   9 -12   1        2.84        0.02      2.79 o 
  -4 -11   1        7.93       13.04      3.46 o 
  -3 -11   1       10.72       12.81      3.34 o 
  -2 -11   1        5.15        5.03      2.79 o 
  -1 -11   1       16.01       14.18      3.15 o 
   0 -11   1       21.00       22.41      2.45 o 
   1 -11   1       12.12       12.31      2.10 o 
   2 -11   1        0.10       -2.16      1.52 o 
   3 -11   1       66.39       65.44      4.58 o 
   4 -11   1       14.35       12.93      3.03 o 
   5 -11   1      113.42      113.10      6.17 o 
   6 -11   1        4.96        4.53      2.52 o 
   7 -11   1        4.04        0.96      2.47 o 
   8 -11   1       23.47       27.00      4.29 o 
   9 -11   1        2.35        1.39      1.76 o 
  10 -11   1        4.78        4.46      1.88 o 
  -5 -10   1       18.28       29.42      4.34 o 
  -4 -10   1        6.40        4.93      2.73 o 
  -3 -10   1        0.90       -1.09      2.35 o 
  -2 -10   1        8.98       12.49      3.03 o 
  -1 -10   1        0.15       -1.99      1.32 o 
   0 -10   1        7.53        7.72      1.74 o 
   1 -10   1      125.82      116.36      5.77 o 
   2 -10   1        0.01       -1.71      1.14 o 
   3 -10   1       57.09       54.22      4.22 o 
   4 -10   1        9.68        6.67      2.46 o 
   5 -10   1      209.18      192.61      5.43 o 
   6 -10   1        1.21        0.59      1.32 o 
   7 -10   1        7.65        9.79      1.84 o 
   8 -10   1       34.20       36.75      2.88 o 
   9 -10   1        9.07        7.66      3.02 o 
  10 -10   1        0.93       -0.33      1.57 o 
  11 -10   1        4.52        6.65      2.03 o 
  -6  -9   1        0.11       -0.92      2.47 o 
  -5  -9   1        3.10        3.03      2.71 o 
  -4  -9   1        5.41        2.67      2.49 o 
  -3  -9   1       30.09       36.27      3.87 o 
  -2  -9   1        8.10        6.26      2.40 o 
  -1  -9   1       14.25       11.40      1.79 o 
   0  -9   1       54.04       60.50      3.04 o 
   1  -9   1      188.78      159.13      4.45 o 
   2  -9   1       23.38       27.82      1.89 o 
   3  -9   1      265.95      277.43      5.01 o 
   4  -9   1       21.53       18.61      2.00 o 
   5  -9   1      406.51      441.27      9.09 o 
   6  -9   1        0.01        0.47      1.23 o 
   7  -9   1       13.24       18.81      2.19 o 
   8  -9   1       44.68       47.38      3.00 o 
   9  -9   1        3.98        4.81      3.25 o 
  10  -9   1        0.52       -0.02      1.46 o 
  11  -9   1        0.53        1.77      1.74 o 
  -6  -8   1       45.27       37.59      4.23 o 
  -5  -8   1       14.00       15.13      3.08 o 
  -4  -8   1       19.84       21.12      3.32 o 
  -3  -8   1       43.66       41.77      3.76 o 
  -2  -8   1      565.37      547.17     10.08 o 
  -1  -8   1      257.36      274.04      6.02 o 
   0  -8   1      357.13      347.47      5.64 o 
   1  -8   1        3.58        5.07      0.91 o 
   2  -8   1      331.63      352.36      7.76 o 
   3  -8   1      377.35      399.11      6.29 o 
   4  -8   1      274.82      290.68      6.45 o 
   5  -8   1       44.18       46.29      2.49 o 
   6  -8   1        7.48        5.52      1.50 o 
   7  -8   1       54.26       57.16      2.96 o 
   8  -8   1       36.11       38.90      2.68 o 
   9  -8   1       26.54       26.47      2.61 o 
  10  -8   1        1.75        0.17      1.44 o 
  11  -8   1        1.11        3.99      2.49 o 
  12  -8   1       15.88       13.60      2.32 o 
  -8  -7   1       11.02       12.23      2.54 o 
  -6  -7   1        0.00       -0.14      2.18 o 
  -5  -7   1        3.21        1.23      1.88 o 
  -4  -7   1       33.00       32.69      3.34 o 
  -3  -7   1      353.63      335.96      5.54 o 
  -2  -7   1       94.59       84.42      2.34 o 
  -1  -7   1       62.54       65.09      1.94 o 
   0  -7   1      133.01      121.49      2.66 o 
   1  -7   1        6.54        6.13      1.18 o 
   2  -7   1      220.19      250.59      4.28 o 
   3  -7   1      335.00      386.86      5.93 o 
   4  -7   1      284.32      333.17      5.31 o 
   5  -7   1       69.82       83.84      3.09 o 
   6  -7   1       11.46       12.38      1.57 o 
   7  -7   1       96.04      105.63      3.80 o 
   8  -7   1        0.02       -1.55      3.12 o 
   9  -7   1        1.19        1.16      1.36 o 
  10  -7   1      110.61      118.65      4.57 o 
  11  -7   1       31.82       35.77      3.04 o 
  12  -7   1        1.54       -0.05      1.75 o 
  -9  -6   1        2.56        2.69      2.04 o 
  -8  -6   1        0.37        0.41      1.73 o 
  -6  -6   1       23.26       26.63      3.40 o 
  -5  -6   1        0.84        2.08      1.90 o 
  -4  -6   1       63.89       61.69      2.69 o 
  -3  -6   1      960.18      946.02     12.52 o 
  -2  -6   1      373.35      352.81      5.42 o 
  -1  -6   1        0.87        0.32      0.50 o 
   0  -6   1     1532.78     1668.74     20.60 o 
   1  -6   1      245.41      316.32      5.01 o 
   2  -6   1     1292.99     1480.07     18.42 o 
   3  -6   1        4.27        7.40      1.02 o 
   4  -6   1      169.78      239.55      5.33 o 
   5  -6   1       24.54       25.55      2.67 o 
   6  -6   1       39.27       27.33      2.21 o 
   7  -6   1       67.45       75.94      3.19 o 
   8  -6   1      314.81      330.18      7.57 o 
   9  -6   1        0.03        0.72      1.39 o 
  10  -6   1      169.05      151.00      7.20 o 
  11  -6   1       21.36       19.06      4.56 o 
  12  -6   1       13.69       16.66      3.56 o 
 -10  -5   1        3.56        1.64      2.04 o 
  -9  -5   1       14.28       20.37      2.47 o 
  -8  -5   1       50.54       58.86      2.48 o 
  -7  -5   1       25.15       24.21      2.67 o 
  -6  -5   1       57.03       57.18      2.76 o 
  -5  -5   1      238.29      255.94     10.07 o 
  -4  -5   1       23.21       20.39      1.31 o 
  -3  -5   1       19.42       19.15      1.14 o 
  -2  -5   1      215.04      243.97      3.91 o 
  -1  -5   1       20.90       29.70      2.00 o 
   0  -5   1        4.29        6.73      0.67 o 
   1  -5   1      909.34     1068.08     19.31 o 
   2  -5   1      178.14      197.41      3.25 o 
   3  -5   1      622.53      725.71      9.50 o 
   4  -5   1      670.51      812.00     13.47 o 
   5  -5   1      229.98      215.45      4.97 o 
   6  -5   1        1.38        2.31      1.03 o 
   7  -5   1      209.78      226.94      5.62 o 
   8  -5   1        2.30        1.46      1.52 o 
   9  -5   1      286.96      310.84      7.44 o 
  10  -5   1        2.46       -0.29      2.15 o 
  11  -5   1        0.18        0.36      1.44 o 
  12  -5   1       22.27       23.16      6.17 o 
 -10  -4   1       13.14       15.51      2.32 o 
  -9  -4   1       46.77       44.33      2.29 o 
  -8  -4   1       77.63       90.14      3.37 o 
  -7  -4   1      115.87      118.52      3.21 o 
  -6  -4   1        3.88        4.67      1.29 o 
  -5  -4   1      701.57      668.07      9.22 o 
  -4  -4   1        1.03        0.23      0.57 o 
  -3  -4   1       27.79       22.30      1.22 o 
  -2  -4   1      618.86      671.46      8.76 o 
  -1  -4   1     1427.26     1375.57     16.83 o 
   0  -4   1      742.83      838.72     17.25 o 
   1  -4   1     2100.41     2453.94     47.29 o 
   2  -4   1        4.85       15.81      1.57 o 
   3  -4   1        0.00        4.26      3.31 o 
   4  -4   1      512.00      633.22     10.72 o 
   5  -4   1     2086.92     2196.62     33.31 o 
   6  -4   1      519.55      534.09      9.78 o 
   7  -4   1      175.61      165.37      4.51 o 
   8  -4   1       59.97       59.60      3.00 o 
   9  -4   1      670.41      655.27     13.27 o 
  10  -4   1       18.23       14.37      2.08 o 
  11  -4   1        4.48        2.91      1.83 o 
  12  -4   1        0.43        1.36      2.02 o 
 -11  -3   1        0.03        1.68      2.35 o 
 -10  -3   1       16.56       21.32      3.18 o 
  -9  -3   1        4.28        4.45      1.24 o 
  -8  -3   1       39.44       41.98      1.99 o 
  -7  -3   1      104.13       94.92      3.17 o 
  -6  -3   1       23.30       29.05      1.54 o 
  -5  -3   1      621.22      626.93      8.60 o 
  -4  -3   1      245.60      262.21      4.09 o 
  -3  -3   1     1029.33     1216.47     15.06 o 
  -2  -3   1      177.80      219.99      3.29 o 
  -1  -3   1      128.31       89.81      1.63 o 
   0  -3   1       15.05       19.00      0.91 o 
   1  -3   1     1361.09     1454.28     24.66 o 
   2  -3   1     2054.85     2353.43     28.12 o 
   3  -3   1      411.71      405.41     10.77 o 
   4  -3   1      527.45      594.25      9.98 o 
   5  -3   1      636.06      709.00     11.92 o 
   6  -3   1     1112.37     1109.17     17.94 o 
   7  -3   1      343.40      310.27      6.65 o 
   8  -3   1      123.83      123.68      4.03 o 
   9  -3   1       93.96      101.82      3.80 o 
  10  -3   1        6.00        6.42      1.54 o 
  11  -3   1        2.68        2.37      1.54 o 
  12  -3   1        0.09        0.00      1.97 o 
 -11  -2   1        0.47       -1.11      1.80 o 
 -10  -2   1       16.49       13.84      2.68 o 
  -9  -2   1        0.43       -0.04      1.39 o 
  -8  -2   1      277.04      271.98      4.88 o 
  -7  -2   1        4.04        8.20      1.11 o 
  -6  -2   1      207.72      213.66      3.24 o 
  -5  -2   1      851.29      851.75      9.33 o 
  -4  -2   1        7.14       16.61      1.02 o 
  -3  -2   1     2127.94     2125.91     25.48 o 
  -2  -2   1      402.30      371.85      4.92 o 
  -1  -2   1       88.20      105.61      1.67 o 
   0  -2   1       88.67      110.49      1.72 o 
   1  -2   1      971.05     1181.68     46.87 o 
   2  -2   1    10878.26    12805.78    351.94 o 
   3  -2   1      976.57     1026.99     15.82 o 
   4  -2   1     1819.81     2050.29     24.73 o 
   5  -2   1       86.22       59.46      2.31 o 
   6  -2   1      142.04      139.50      3.70 o 
   7  -2   1       10.29       17.54      2.53 o 
   8  -2   1      312.37      303.79      6.76 o 
   9  -2   1        1.70        0.42      1.17 o 
  10  -2   1       17.12       17.08      2.07 o 
  11  -2   1       23.81       24.41      3.40 o 
  12  -2   1        1.38       -0.24      2.09 o 
 -12  -1   1       58.82       77.00      5.67 o 
 -11  -1   1        8.70       10.33      2.65 o 
 -10  -1   1      100.23      110.79      5.82 o 
  -9  -1   1       19.60       12.19      2.38 o 
  -8  -1   1      241.24      219.82      5.29 o 
  -7  -1   1       56.28       50.66      1.81 o 
  -6  -1   1     1035.63     1035.32     11.23 o 
  -5  -1   1      317.71      331.22      5.26 o 
  -4  -1   1     4660.53     4691.35     46.44 o 
  -3  -1   1       76.45       98.43      1.50 o 
  -2  -1   1      340.05      303.51      3.98 o 
  -1  -1   1       50.49       49.21      0.91 o 
   1  -1   1      772.36      902.48     13.48 o 
   2  -1   1      219.31      203.92      3.65 o 
   3  -1   1     2932.93     2873.60     39.09 o 
   4  -1   1      152.46      181.58      3.93 o 
   5  -1   1     2438.37     2407.24     24.25 o 
   6  -1   1        2.82        3.39      0.58 o 
   7  -1   1       19.74       19.33      1.28 o 
   8  -1   1        5.01        3.86      1.33 o 
   9  -1   1       61.65       58.11      2.85 o 
  10  -1   1        2.33        3.24      1.80 o 
  11  -1   1       48.34       50.79      4.34 o 
  12  -1   1        5.05        1.52      2.32 o 
 -12   0   1       24.17       31.08      4.05 o 
 -11   0   1       21.53       22.97      3.28 o 
 -10   0   1       46.64       45.34      3.87 o 
  -9   0   1        3.68        5.00      1.82 o 
  -8   0   1       58.70       61.02      2.69 o 
  -7   0   1      211.54      208.57      7.59 o 
  -6   0   1      206.15      159.38      3.47 o 
  -5   0   1      185.42      173.88      3.03 o 
  -4   0   1      142.61      110.45      2.79 o 
  -3   0   1     2621.09     2636.62     31.31 o 
  -2   0   1     6496.53     6262.83     74.11 o 
  -1   0   1     2232.98     2096.83     69.47 o 
   1   0   1     3183.89     3121.11     44.74 o 
   2   0   1      769.28      842.56     10.37 o 
   3   0   1        1.81        1.04      0.53 o 
   4   0   1     1796.98     1766.30     21.45 o 
   5   0   1       75.10      103.37      2.26 o 
   6   0   1       81.30       82.73      2.73 o 
   7   0   1        0.87        0.41      0.69 o 
   8   0   1       46.49       50.74      2.58 o 
   9   0   1        6.53        7.59      1.51 o 
  10   0   1       32.30       36.98      3.64 o 
  11   0   1       17.21       20.27      3.28 o 
  12   0   1        3.69        5.37      2.59 o 
 -12   1   1        0.02        0.15      1.93 o 
 -11   1   1       56.08       71.79      4.96 o 
 -10   1   1       86.45       74.87      4.75 o 
  -9   1   1      224.98      222.72      8.20 o 
  -8   1   1      119.96      108.85      5.16 o 
  -7   1   1       69.72       62.69      2.37 o 
  -6   1   1      722.85      685.16      9.23 o 
  -5   1   1       43.85       53.61      1.58 o 
  -4   1   1      402.16      433.86      6.29 o 
  -3   1   1     3118.39     3349.43     39.61 o 
  -2   1   1      155.78      165.28      2.49 o 
  -1   1   1     4918.98     5009.66     71.92 o 
   0   1   1     1180.20     1103.17     16.09 o 
   1   1   1      714.30      700.43     12.49 o 
   2   1   1     1388.93     1422.61     17.16 o 
   3   1   1      431.36      468.10      6.25 o 
   4   1   1     1213.01     1251.07     15.55 o 
   5   1   1       38.49       32.44      1.36 o 
   6   1   1      279.51      276.81      4.62 o 
   7   1   1        0.01       -1.34      0.89 o 
   8   1   1       42.45       43.54      1.70 o 
   9   1   1        4.59        4.20      1.80 o 
  10   1   1       33.96       32.98      3.52 o 
  11   1   1       42.07       43.90      4.20 o 
 -12   2   1        1.58       -0.21      1.86 o 
 -11   2   1       12.20       18.53      3.00 o 
 -10   2   1       48.02       52.67      4.03 o 
  -9   2   1        1.82       -0.81      1.41 o 
  -8   2   1        5.09        3.06      1.18 o 
  -7   2   1      446.11      447.18      8.70 o 
  -6   2   1      643.24      685.18      9.49 o 
  -5   2   1       12.74       14.76      0.91 o 
  -4   2   1      243.00      237.37      3.61 o 
  -3   2   1      123.99      134.35      2.24 o 
  -2   2   1       42.48       58.87      1.22 o 
  -1   2   1       38.24       42.81      0.96 o 
   0   2   1       19.22       20.52      1.13 o 
   1   2   1      598.85      543.95      6.93 o 
   2   2   1     1113.42     1013.28     12.53 o 
   3   2   1     3266.06     3263.62     38.79 o 
   4   2   1       88.53       96.63      2.13 o 
   5   2   1       47.17       37.72      1.49 o 
   6   2   1     1147.26     1075.73     14.09 o 
   7   2   1       96.85       89.03      2.65 o 
   8   2   1        6.02        5.87      1.82 o 
   9   2   1        0.02       -0.76      1.36 o 
  10   2   1       21.67       22.20      3.20 o 
 -13   3   1        0.12        0.61      2.21 o 
 -12   3   1        3.54        2.43      2.11 o 
 -11   3   1       28.23       26.88      3.46 o 
 -10   3   1        0.02       -1.53      1.02 o 
  -9   3   1       42.54       34.99      2.52 o 
  -8   3   1      489.81      520.61     11.29 o 
  -7   3   1       16.11       17.86      4.15 o 
  -6   3   1       19.18       15.94      2.17 o 
  -5   3   1       32.43       35.73      1.57 o 
  -4   3   1     2592.25     2958.21     35.32 o 
  -3   3   1      253.01      260.22      3.84 o 
  -2   3   1        4.33        9.13      0.59 o 
  -1   3   1     2704.67     2956.79     38.96 o 
   0   3   1      690.27      728.83      9.17 o 
   1   3   1       33.13       25.46      0.88 o 
   2   3   1      237.07      210.57      3.32 o 
   3   3   1      257.75      290.90      4.43 o 
   4   3   1      123.48      100.18      2.29 o 
   5   3   1       48.79       44.48      1.72 o 
   6   3   1        5.36        6.46      1.06 o 
   7   3   1      298.16      282.89      5.17 o 
   8   3   1       26.00       23.62      2.15 o 
   9   3   1        4.11        6.16      2.52 o 
 -13   4   1        3.13        5.23      2.38 o 
 -12   4   1        3.56        1.06      2.06 o 
 -11   4   1       67.27       70.99      4.97 o 
 -10   4   1       25.68       25.48      5.64 o 
  -9   4   1       10.51       10.38      1.80 o 
  -8   4   1      220.88      243.31      5.97 o 
  -7   4   1       28.90       28.64      2.14 o 
  -6   4   1       41.47       47.93      1.62 o 
  -5   4   1      375.81      366.35      5.44 o 
  -4   4   1      723.84      858.14     11.09 o 
  -3   4   1      345.57      349.24      5.05 o 
  -2   4   1      886.89      983.76     15.90 o 
  -1   4   1       78.46      125.68      4.39 o 
   0   4   1       98.41      118.23      2.16 o 
   1   4   1        1.56        0.64      0.46 o 
   2   4   1     1063.69     1055.66     13.39 o 
   3   4   1      104.66      113.20      2.43 o 
   4   4   1      134.29      128.34      2.80 o 
   5   4   1       70.18       70.37      2.16 o 
   6   4   1       14.05       13.06      1.43 o 
   7   4   1       23.64       23.74      3.17 o 
   8   4   1       10.08       11.01      2.76 o 
   9   4   1        2.17       -0.17      4.52 o 
 -12   5   1        0.83        4.34      2.34 o 
 -11   5   1       71.73       78.86      3.70 o 
 -10   5   1       20.39       23.72      4.97 o 
  -9   5   1        9.46       10.92      2.12 o 
  -8   5   1       36.59       38.18      2.54 o 
  -7   5   1       21.90       28.85      2.06 o 
  -6   5   1      252.70      265.54      5.85 o 
  -5   5   1      221.73      223.87      3.86 o 
  -4   5   1      293.98      335.21      8.11 o 
  -3   5   1      250.02      257.31      4.15 o 
  -2   5   1     3154.87     3551.30     45.77 o 
  -1   5   1      113.21       97.68      2.13 o 
   0   5   1        4.04        5.96      0.82 o 
   1   5   1       44.47       37.87      1.29 o 
   2   5   1      161.64      146.32      3.30 o 
   3   5   1      154.43      169.49      4.27 o 
   4   5   1        0.28       -1.29      1.02 o 
   5   5   1      113.48      105.99      7.38 o 
   6   5   1      108.59      103.95      5.49 o 
   7   5   1       23.67       23.73      3.29 o 
   8   5   1       27.43       36.86      4.18 o 
 -12   6   1        3.03        3.16      1.78 o 
 -11   6   1       10.36       15.67      2.20 o 
 -10   6   1        8.85        7.53      1.70 o 
  -9   6   1       29.78       34.51      2.56 o 
  -8   6   1       22.89       22.57      2.13 o 
  -7   6   1        7.77        7.81      2.30 o 
  -6   6   1       53.83       57.85      2.55 o 
  -5   6   1      115.27      116.51      3.25 o 
  -4   6   1      251.14      263.43      5.47 o 
  -3   6   1       25.66       33.19      1.44 o 
  -2   6   1      931.33      983.98     24.50 o 
  -1   6   1      371.70      335.94      5.14 o 
   0   6   1       42.97       39.15      2.04 o 
   1   6   1      156.54      152.61      6.05 o 
   2   6   1        0.35       -1.17      1.06 o 
   3   6   1       72.68       73.69      2.96 o 
   4   6   1        2.17       -0.17      1.24 o 
   5   6   1       85.99       98.63      5.43 o 
   6   6   1        1.83        1.30      2.11 o 
   7   6   1        6.35        2.06      2.65 o 
   8   6   1       33.04       41.18      4.56 o 
 -12   7   1        5.64        3.95      1.88 o 
 -11   7   1        3.18        3.57      1.62 o 
 -10   7   1        3.75        0.15      1.26 o 
  -9   7   1       77.17       75.52      3.42 o 
  -8   7   1       28.90       26.70      2.28 o 
  -7   7   1        5.64        5.86      1.41 o 
  -6   7   1       34.99       37.00      2.26 o 
  -5   7   1      296.52      317.39      6.76 o 
  -4   7   1      340.69      383.95      6.05 o 
  -3   7   1      134.55      141.73      3.63 o 
  -2   7   1      191.95      168.41      4.29 o 
  -1   7   1       46.22       40.12      3.86 o 
   0   7   1      332.38      318.57      8.17 o 
   1   7   1       46.97       52.49      2.80 o 
   2   7   1       52.47       49.81      2.73 o 
   3   7   1        2.01        0.89      1.32 o 
   4   7   1        7.09        4.14      1.54 o 
   5   7   1       47.76       45.88      4.20 o 
   6   7   1       21.75       21.76      3.70 o 
   7   7   1        6.69        7.17      3.06 o 
 -12   8   1        2.04        1.30      1.72 o 
 -11   8   1        0.43       -0.04      1.54 o 
 -10   8   1       10.04       10.57      1.98 o 
  -9   8   1       15.12       20.37      2.52 o 
  -8   8   1       59.33       54.94      2.94 o 
  -7   8   1       44.93       49.96      2.72 o 
  -6   8   1       15.15       14.22      1.80 o 
  -5   8   1        9.16       10.38      1.54 o 
  -4   8   1      325.08      333.69      7.00 o 
  -3   8   1       36.20       37.20      2.97 o 
  -2   8   1        1.76        0.58      1.38 o 
  -1   8   1      195.63      192.46      6.14 o 
   0   8   1       31.73       28.55      2.34 o 
   1   8   1        5.09        3.36      1.47 o 
   2   8   1       35.32       31.31      2.36 o 
   3   8   1       32.49       32.24      2.52 o 
   4   8   1       34.68       42.91      4.18 o 
   5   8   1       23.64       26.67      4.05 o 
   6   8   1        4.03        4.91      2.94 o 
 -11   9   1       10.91       14.08      2.39 o 
 -10   9   1       41.81       38.11      3.06 o 
  -9   9   1        2.08        2.50      1.51 o 
  -8   9   1       17.98       18.40      2.78 o 
  -7   9   1      130.79      141.18      6.90 o 
  -6   9   1      120.81      122.45      6.28 o 
  -5   9   1       42.30       36.95      3.76 o 
  -4   9   1        0.81       -1.10      1.23 o 
  -3   9   1       12.22        6.63      2.37 o 
  -2   9   1       12.88       14.88      3.98 o 
  -1   9   1       56.37       49.39      2.78 o 
   0   9   1       22.21       21.39      2.25 o 
   1   9   1        4.59       -0.62      1.46 o 
   2   9   1        1.38       -0.97      1.56 o 
   3   9   1        8.54        9.81      3.09 o 
   4   9   1       72.81       74.69      5.47 o 
   5   9   1        1.90        3.05      2.87 o 
 -10  10   1       37.55       39.39      4.96 o 
  -9  10   1        0.11       -2.12      2.43 o 
  -8  10   1       20.52       14.47      3.50 o 
  -7  10   1        0.36       -0.96      2.03 o 
  -6  10   1        3.21        3.81      2.34 o 
  -5  10   1        2.23       -0.35      2.08 o 
  -4  10   1       32.24       26.03      3.50 o 
  -3  10   1       12.69       13.76      3.10 o 
  -2  10   1       14.09       10.19      2.06 o 
  -1  10   1        9.27        8.47      1.98 o 
   0  10   1       67.21       75.34      3.53 o 
   1  10   1        8.15        7.59      2.04 o 
   2  10   1       26.05       30.64      4.18 o 
   3  10   1        7.43        6.91      3.06 o 
   4  10   1        8.69        6.44      3.00 o 
  -9  11   1        1.53        0.76      2.62 o 
  -8  11   1       17.14       21.64      4.09 o 
  -7  11   1        6.03        1.55      2.50 o 
  -6  11   1       53.97       43.58      4.34 o 
  -5  11   1        4.03        6.14      2.62 o 
  -4  11   1        0.52        1.44      2.77 o 
  -3  11   1       11.73       11.97      2.19 o 
  -2  11   1       23.26       29.95      2.80 o 
  -1  11   1       20.96       18.24      2.47 o 
   0  11   1        0.33       -2.40      1.65 o 
   1  11   1        1.81        0.77      2.61 o 
   2  11   1       19.78       16.50      3.58 o 
  -8  12   1        0.37       -0.36      2.50 o 
  -7  12   1        0.01        1.62      2.50 o 
  -6  12   1        5.42        3.11      2.61 o 
  -5  12   1        4.35        0.02      3.12 o 
  -4  12   1        4.37        5.22      3.21 o 
  -3  12   1        5.55        5.56      3.29 o 
  -2  12   1        4.33        2.96      2.06 o 
  -1  12   1        1.11       -2.61      1.74 o 
   0  12   1        5.98        7.62      2.30 o 
   0 -13   2        9.59        5.78      2.93 o 
   2 -13   2        0.63        1.11      2.71 o 
   3 -13   2        2.70        1.61      2.93 o 
   4 -13   2        1.09        1.39      2.27 o 
   5 -13   2        2.08        1.71      2.53 o 
   6 -13   2        1.00       -2.26      2.26 o 
   7 -13   2       15.25       17.42      3.76 o 
  -2 -12   2        0.03        0.24      2.50 o 
  -1 -12   2        4.16        2.24      2.56 o 
   0 -12   2       10.58       13.21      3.17 o 
   1 -12   2        0.13       -0.76      2.20 o 
   2 -12   2        0.58       -1.47      2.53 o 
   3 -12   2        7.18        5.22      2.26 o 
   4 -12   2       10.42       12.19      3.05 o 
   5 -12   2        5.73        4.87      2.58 o 
   6 -12   2        0.00       -0.76      2.15 o 
   7 -12   2       45.32       40.10      4.84 o 
   8 -12   2        6.39        2.40      2.88 o 
   9 -12   2       19.86       16.08      2.60 o 
  -4 -11   2       24.83       32.48      4.31 o 
  -3 -11   2        7.14        2.85      2.70 o 
  -2 -11   2       12.92        7.61      2.81 o 
  -1 -11   2        1.23       -1.71      2.09 o 
   0 -11   2       24.44       22.91      3.43 o 
   1 -11   2        3.46        3.97      1.74 o 
   2 -11   2       22.91       22.21      3.20 o 
   3 -11   2        0.24       -2.34      1.56 o 
   4 -11   2       66.61       66.14      4.64 o 
   5 -11   2       48.07       61.21      4.72 o 
   6 -11   2        0.81       -0.18      1.37 o 
   7 -11   2       13.86       10.99      2.01 o 
   8 -11   2       20.31       24.03      2.71 o 
   9 -11   2       18.16       21.72      2.71 o 
  10 -11   2        1.35        0.58      1.67 o 
  -5 -10   2       38.83       41.73      4.56 o 
  -4 -10   2        8.83       10.60      3.08 o 
  -3 -10   2       16.26       20.03      3.40 o 
  -2 -10   2       72.84       73.23      4.87 o 
  -1 -10   2       33.05       32.17      3.43 o 
   0 -10   2       52.31       60.40      2.95 o 
   1 -10   2       10.08       14.28      2.44 o 
   2 -10   2      352.75      359.68      6.18 o 
   3 -10   2      156.27      149.95      6.00 o 
   4 -10   2      105.96      114.08      4.02 o 
   5 -10   2       40.79       38.45      2.64 o 
   6 -10   2       78.43       81.67      3.62 o 
   7 -10   2       21.58       18.64      2.25 o 
   8 -10   2        4.05        1.68      1.62 o 
   9 -10   2       14.66       16.67      2.38 o 
  10 -10   2        0.01        0.14      1.53 o 
  11 -10   2       11.15        8.40      3.12 o 
  -7  -9   2        2.81        1.74      2.21 o 
  -5  -9   2        1.69       -3.00      2.02 o 
  -4  -9   2       13.53       11.86      2.93 o 
  -3  -9   2       10.46        6.69      2.52 o 
  -2  -9   2        3.44        2.26      2.11 o 
  -1  -9   2       42.28       40.94      2.52 o 
   0  -9   2        0.60        0.41      1.43 o 
   1  -9   2       98.89      104.74      2.79 o 
   2  -9   2      332.70      327.77      5.55 o 
   3  -9   2        7.26        9.11      1.52 o 
   4  -9   2       71.29       78.98      4.35 o 
   5  -9   2      100.17      100.58      3.71 o 
   6  -9   2       35.82       47.32      3.20 o 
   7  -9   2       15.87       29.53      8.32 o 
   8  -9   2        0.40        1.42      1.46 o 
   9  -9   2       15.09       10.73      4.08 o 
  10  -9   2        8.90        8.91      2.06 o 
  11  -9   2        4.20        4.19      2.07 o 
  -8  -8   2       11.94       12.02      2.51 o 
  -7  -8   2        2.49        3.72      1.96 o 
  -5  -8   2      103.35      102.59      5.70 o 
  -4  -8   2      155.42      144.42      6.58 o 
  -3  -8   2      230.37      251.59      5.94 o 
  -2  -8   2       39.20       33.04      1.72 o 
  -1  -8   2      383.16      364.87      5.85 o 
   0  -8   2      318.62      317.95      9.11 o 
   1  -8   2      329.86      319.67      5.26 o 
   2  -8   2      590.43      666.25     11.37 o 
   3  -8   2        0.20        1.78      1.13 o 
   4  -8   2      377.45      437.39      8.66 o 
   5  -8   2        4.34        6.25      1.39 o 
   6  -8   2       71.78       82.51      3.33 o 
   7  -8   2        1.06       -1.60      1.07 o 
   8  -8   2       53.68       54.73      3.12 o 
   9  -8   2        0.94        0.08      1.61 o 
  10  -8   2       12.84       12.07      2.13 o 
  11  -8   2        2.38        4.59      1.96 o 
  12  -8   2       21.36       11.96      2.34 o 
  -9  -7   2        9.74       11.13      3.49 o 
  -8  -7   2        2.11        1.76      2.42 o 
  -7  -7   2        0.48        0.99      3.43 o 
  -5  -7   2        5.21        4.84      1.24 o 
  -4  -7   2        0.00       -0.07      0.94 o 
  -3  -7   2       26.05       22.34      1.77 o 
  -2  -7   2      248.97      255.93      4.59 o 
  -1  -7   2      104.16      106.92      2.48 o 
   0  -7   2       58.64       61.72      1.83 o 
   1  -7   2      138.59      142.02      2.89 o 
   2  -7   2      396.98      466.79      8.88 o 
   3  -7   2       13.92       19.67      1.27 o 
   4  -7   2     1023.26     1210.68     19.63 o 
   5  -7   2      193.43      225.43      7.95 o 
   6  -7   2        1.29        4.03      1.49 o 
   7  -7   2       51.70       56.98      2.88 o 
   8  -7   2      200.45      233.85      6.29 o 
   9  -7   2        0.68        1.07      1.34 o 
  10  -7   2       29.79       22.64      2.73 o 
  11  -7   2       77.18       84.12      4.11 o 
  12  -7   2        2.31        0.23      1.62 o 
  -9  -6   2        3.00        5.69      2.19 o 
  -8  -6   2        7.09        9.86      1.59 o 
  -7  -6   2       58.88       52.83      2.41 o 
  -6  -6   2       66.28       65.47      3.93 o 
  -5  -6   2      369.95      349.82      7.37 o 
  -4  -6   2      178.00      180.71      4.56 o 
  -3  -6   2     1210.17     1217.78     15.63 o 
  -2  -6   2      285.43      256.38      4.22 o 
  -1  -6   2      147.04      152.43      2.88 o 
   0  -6   2      881.02      859.82     11.19 o 
   1  -6   2     3059.76     3376.47     40.34 o 
   2  -6   2      442.25      499.33      6.99 o 
   3  -6   2      244.27      307.04      4.73 o 
   4  -6   2     1526.80     1744.71     27.05 o 
   5  -6   2       31.95       33.38      2.08 o 
   6  -6   2        0.69        2.49      1.10 o 
   7  -6   2       77.70       68.74      3.13 o 
   8  -6   2      259.83      265.50      6.70 o 
   9  -6   2        1.91        1.25      1.44 o 
  10  -6   2       16.19        8.34      1.93 o 
  11  -6   2       82.60       73.00      8.52 o 
  12  -6   2        2.06       -0.60      1.67 o 
 -10  -5   2       23.00       22.72      2.61 o 
  -9  -5   2        1.94        2.00      1.28 o 
  -8  -5   2       14.80       11.93      1.53 o 
  -7  -5   2        5.67        5.55      1.22 o 
  -6  -5   2      247.53      249.92      4.75 o 
  -5  -5   2        4.51        1.80      1.08 o 
  -4  -5   2       37.79       37.09      1.97 o 
  -3  -5   2     1503.03     1522.34     18.92 o 
  -2  -5   2       51.34       53.44      1.72 o 
  -1  -5   2      269.81      305.65      6.41 o 
   0  -5   2        2.10        0.82      0.54 o 
   1  -5   2      330.54      358.63      5.12 o 
   2  -5   2       36.72       28.20      1.32 o 
   3  -5   2     1429.91     1657.34     21.21 o 
   4  -5   2      598.68      702.24     11.95 o 
   5  -5   2      385.95      403.14      7.83 o 
   6  -5   2       39.50       48.11      2.39 o 
   7  -5   2      161.95      179.26      4.89 o 
   8  -5   2      190.02      164.97      4.94 o 
   9  -5   2        4.50        2.39      1.56 o 
  10  -5   2       38.82       44.51      2.84 o 
  11  -5   2       14.21        9.89      2.24 o 
  12  -5   2        0.61       -0.79      1.61 o 
 -11  -4   2       75.75       99.21      6.29 o 
 -10  -4   2       35.62       34.76      3.65 o 
  -9  -4   2        1.62        0.69      1.38 o 
  -8  -4   2       40.65       37.40      2.02 o 
  -7  -4   2      219.05      213.43      4.31 o 
  -6  -4   2      301.59      293.17      5.07 o 
  -5  -4   2      121.64      112.82      2.69 o 
  -4  -4   2      981.68     1001.01     12.84 o 
  -3  -4   2        6.83        5.95      0.65 o 
  -2  -4   2      319.97      315.38      4.52 o 
  -1  -4   2      731.84      745.91     10.75 o 
   0  -4   2     2382.47     2469.67     29.48 o 
   1  -4   2      371.02      412.64      5.56 o 
   2  -4   2      587.44      708.87     11.70 o 
   3  -4   2     2974.15     3299.96     48.65 o 
   4  -4   2       40.02       27.58      1.65 o 
   5  -4   2       29.38       38.67      2.63 o 
   6  -4   2      863.09      949.55     15.87 o 
   7  -4   2      420.64      412.62      8.66 o 
   8  -4   2       18.04       20.74      2.09 o 
   9  -4   2       11.61       10.66      1.83 o 
  10  -4   2       63.02       60.14      3.43 o 
  11  -4   2        3.08        1.41      1.48 o 
  12  -4   2       23.87       25.53      3.56 o 
 -11  -3   2       47.51       53.75      4.59 o 
 -10  -3   2        2.81        1.49      1.53 o 
  -9  -3   2        2.92        0.39      1.32 o 
  -8  -3   2       45.26       42.97      2.48 o 
  -7  -3   2       96.14       97.48      2.71 o 
  -6  -3   2       13.73       14.72      1.26 o 
  -5  -3   2       64.73       59.02      1.90 o 
  -4  -3   2     1262.65     1163.97     12.30 o 
  -3  -3   2      696.38      709.02      9.00 o 
  -2  -3   2      821.58      759.75     11.64 o 
  -1  -3   2      677.13      663.76     11.42 o 
   0  -3   2      279.89      316.54      5.28 o 
   1  -3   2      457.16      564.33      7.47 o 
   2  -3   2     1467.38     1711.03     26.41 o 
   3  -3   2      314.89      369.08      6.56 o 
   4  -3   2       45.79       64.67      2.68 o 
   5  -3   2       46.17       61.68      3.88 o 
   6  -3   2      317.16      292.59      6.17 o 
   7  -3   2       87.62       71.08      3.81 o 
   8  -3   2       14.62       16.04      1.92 o 
   9  -3   2        6.81        8.68      1.66 o 
  10  -3   2       33.85       32.25      2.50 o 
  11  -3   2        3.15        3.22      1.63 o 
  12  -3   2       50.69       53.16      4.79 o 
 -11  -2   2        6.26        2.93      2.12 o 
 -10  -2   2        1.92        3.46      2.02 o 
  -9  -2   2       44.81       45.39      2.62 o 
  -8  -2   2        6.25        6.73      1.58 o 
  -7  -2   2        4.29        3.87      1.15 o 
  -6  -2   2       12.28       13.38      1.05 o 
  -5  -2   2       24.44       28.30      1.10 o 
  -4  -2   2     1578.27     1588.18     18.86 o 
  -3  -2   2        3.52       12.56      0.59 o 
  -2  -2   2     1027.71      941.05     22.58 o 
  -1  -2   2     7185.84     7086.49     80.70 o 
   0  -2   2     3231.80     3116.81     36.97 o 
   1  -2   2     6799.96     7517.22    110.12 o 
   2  -2   2      345.43      435.82      7.47 o 
   3  -2   2     2722.68     2773.87     54.27 o 
   4  -2   2      850.38      925.58     11.66 o 
   5  -2   2     1640.32     1529.45     15.69 o 
   6  -2   2        2.00        3.47      0.56 o 
   7  -2   2       10.49       13.02      1.54 o 
   8  -2   2      444.42      462.64      9.22 o 
   9  -2   2      140.99      142.58      4.48 o 
  10  -2   2       50.83       41.43      2.73 o 
  11  -2   2        0.24        1.77      1.83 o 
  12  -2   2       60.73       61.80      5.19 o 
 -12  -1   2        3.38        5.56      2.62 o 
 -11  -1   2       49.33       47.06      4.17 o 
 -10  -1   2        0.33        0.24      1.64 o 
  -9  -1   2       42.61       48.42      2.57 o 
  -8  -1   2       12.31       19.51      1.86 o 
  -7  -1   2       24.46       22.16      1.67 o 
  -6  -1   2       10.76       11.50      1.55 o 
  -5  -1   2      700.67      778.38     10.13 o 
  -4  -1   2     2002.52     2000.40     24.12 o 
  -3  -1   2       53.37       61.78      2.20 o 
  -2  -1   2       52.50       45.23      1.66 o 
  -1  -1   2      164.53      165.04      4.22 o 
   0  -1   2      193.06      205.45      2.75 o 
   1  -1   2     3093.00     3383.31     39.98 o 
   2  -1   2      241.91      284.01      3.87 o 
   3  -1   2     1586.29     1637.54     19.79 o 
   4  -1   2       27.80       30.01      1.16 o 
   5  -1   2      854.10      910.10     11.75 o 
   6  -1   2       88.29      101.41      2.39 o 
   7  -1   2        2.46        2.16      1.13 o 
   8  -1   2      218.44      207.29      5.32 o 
   9  -1   2       46.01       44.57      2.63 o 
  10  -1   2       21.53       21.32      2.26 o 
  11  -1   2       14.42       16.66      3.02 o 
  12  -1   2       14.19       16.04      3.31 o 
 -12   0   2        0.13        0.68      2.03 o 
 -11   0   2        2.13        3.67      2.03 o 
 -10   0   2       44.26       37.78      3.61 o 
  -9   0   2        0.23       -1.62      1.26 o 
  -8   0   2       29.21       28.80      1.99 o 
  -7   0   2      225.11      192.79      3.62 o 
  -6   0   2      213.73      196.44      3.47 o 
  -5   0   2      150.86      174.75      3.03 o 
  -4   0   2      159.13      166.59      6.13 o 
  -3   0   2       32.15       19.52      0.76 o 
  -2   0   2     7545.91     7036.22    124.34 o 
  -1   0   2      385.68      378.62      4.80 o 
   0   0   2     1483.63     1347.89     19.52 o 
   1   0   2      614.69      653.38      8.35 o 
   2   0   2     3067.74     3093.04     36.63 o 
   3   0   2      207.59      146.78      2.50 o 
   4   0   2     2086.82     2280.43     27.50 o 
   5   0   2      492.08      530.40      7.40 o 
   6   0   2       19.06       20.01      1.80 o 
   7   0   2      597.43      573.56      8.40 o 
   8   0   2        7.22        1.91      1.20 o 
   9   0   2        0.06       -1.42      1.68 o 
  10   0   2       13.78       14.24      2.67 o 
  11   0   2       35.45       30.48      3.84 o 
 -12   1   2       13.80       12.51      2.88 o 
 -11   1   2       53.18       61.57      4.59 o 
 -10   1   2       54.24       52.51      4.08 o 
  -9   1   2      187.90      176.84      7.13 o 
  -8   1   2        8.99       11.38      2.01 o 
  -7   1   2      852.35      845.90     11.31 o 
  -6   1   2      707.26      705.05      9.46 o 
  -5   1   2      222.22      193.12      3.26 o 
  -4   1   2      425.73      415.52      5.70 o 
  -3   1   2      454.05      419.99      6.02 o 
  -2   1   2     1220.69     1153.85     14.12 o 
  -1   1   2      389.30      369.02     10.59 o 
   0   1   2      835.34      772.79     28.95 o 
   1   1   2      108.54       91.78      2.08 o 
   2   1   2      184.71      212.16      3.19 o 
   3   1   2      249.26      240.19      3.69 o 
   4   1   2      776.15      762.92     10.00 o 
   5   1   2       53.67       42.86      1.57 o 
   6   1   2       18.10       21.54      1.39 o 
   7   1   2      315.01      297.57      5.21 o 
   8   1   2        0.26       -1.17      0.78 o 
   9   1   2       11.63       11.05      2.35 o 
  10   1   2        1.47        2.76      1.91 o 
 -12   2   2        4.99        4.87      2.37 o 
 -11   2   2        0.56        4.02      2.05 o 
 -10   2   2        1.06        1.73      1.68 o 
  -9   2   2      189.43      194.95      7.91 o 
  -8   2   2       89.90       86.12      6.57 o 
  -7   2   2        0.22       -1.48      0.98 o 
  -6   2   2       44.44       43.62      1.59 o 
  -5   2   2       20.41       20.26      1.05 o 
  -4   2   2      128.50      143.97      2.55 o 
  -3   2   2      286.84      329.89      4.61 o 
  -2   2   2        5.82        4.64      0.43 o 
  -1   2   2       78.48       70.24      2.89 o 
   0   2   2     2188.96     2032.77     44.29 o 
   1   2   2       28.67       30.00      0.85 o 
   2   2   2       97.45      114.47      2.11 o 
   3   2   2      687.90      650.62     12.05 o 
   4   2   2      530.45      464.91      6.64 o 
   5   2   2      227.52      225.96      4.01 o 
   6   2   2        9.19       11.00      2.72 o 
   7   2   2      263.86      262.37      4.88 o 
   8   2   2        0.11       -1.81      1.21 o 
 -13   3   2        0.00       -0.50      1.76 o 
 -12   3   2        0.02        0.14      1.99 o 
 -11   3   2        6.95        5.26      2.24 o 
 -10   3   2        4.78        6.32      2.06 o 
  -9   3   2      105.95      100.51      3.69 o 
  -8   3   2      104.92      110.98      5.34 o 
  -7   3   2      117.33      100.56      4.88 o 
  -6   3   2        0.42        0.01      0.59 o 
  -5   3   2       25.34       27.39      1.66 o 
  -4   3   2      333.71      272.34      4.19 o 
  -3   3   2      235.01      197.93      4.05 o 
  -2   3   2       58.91       77.19      1.62 o 
  -1   3   2       24.89       35.30      1.47 o 
   0   3   2     1597.31     1561.11     23.15 o 
   1   3   2       72.26      103.51      1.92 o 
   2   3   2      596.26      607.67      8.55 o 
   3   3   2      118.09      106.79      2.27 o 
   4   3   2      231.80      230.34      4.00 o 
   5   3   2       78.70       83.63      2.32 o 
   6   3   2      467.32      459.73      7.18 o 
   7   3   2        8.16       14.67      2.20 o 
   8   3   2       50.91       51.46      4.26 o 
 -13   4   2        0.08        0.88      1.90 o 
 -12   4   2        0.76       -0.06      1.90 o 
 -11   4   2        0.72        0.35      1.76 o 
 -10   4   2       24.45       22.88      5.88 o 
  -9   4   2      106.54      112.37      3.91 o 
  -8   4   2      103.65       94.21      6.69 o 
  -7   4   2      140.76      150.03      4.15 o 
  -6   4   2      280.38      278.92      6.16 o 
  -5   4   2       57.63       73.99      1.96 o 
  -4   4   2        3.68        0.44      0.58 o 
  -3   4   2       12.06       15.99      0.98 o 
  -2   4   2      650.66      673.90     11.42 o 
  -1   4   2       14.69       25.82      1.09 o 
   0   4   2      563.35      569.04      9.49 o 
   1   4   2       98.51      119.48      3.14 o 
   2   4   2      117.78      114.23      2.36 o 
   3   4   2        1.39       -0.80      1.02 o 
   4   4   2       46.80       37.06      2.17 o 
   5   4   2       85.07       76.01      3.09 o 
   6   4   2      207.11      209.18      5.32 o 
   7   4   2        0.97        2.32      2.29 o 
   8   4   2        8.61        7.81      2.71 o 
   9   4   2       10.78       10.70      3.05 o 
 -12   5   2        0.14        1.99      1.99 o 
 -11   5   2        7.77       10.15      1.92 o 
 -10   5   2       18.88       18.14      2.14 o 
  -9   5   2        3.16        3.80      1.39 o 
  -8   5   2       97.68       96.94      3.50 o 
  -7   5   2        2.76       -0.09      1.22 o 
  -6   5   2       16.09       14.36      1.16 o 
  -5   5   2      259.00      264.77      4.46 o 
  -4   5   2      269.37      261.32      4.63 o 
  -3   5   2        8.03        8.60      0.87 o 
  -2   5   2      833.63      873.56     21.23 o 
  -1   5   2      484.34      454.32     14.00 o 
   0   5   2       12.59       14.78      1.45 o 
   1   5   2        4.91        3.70      1.16 o 
   2   5   2     1273.03     1217.83     19.23 o 
   3   5   2        6.55        8.09      1.56 o 
   4   5   2      495.72      496.57      9.40 o 
   5   5   2        8.52       10.80      1.72 o 
   6   5   2        2.92        0.92      2.66 o 
   7   5   2       40.94       45.05      4.34 o 
   8   5   2       11.96        7.61      2.99 o 
   9   5   2        8.01        2.93      2.82 o 
 -12   6   2        8.89        8.55      2.77 o 
 -11   6   2        0.42       -0.37      1.34 o 
 -10   6   2        1.61        0.76      2.13 o 
  -9   6   2        0.01       -1.28      1.17 o 
  -8   6   2       14.99       18.36      1.91 o 
  -7   6   2        3.42        2.86      1.18 o 
  -6   6   2       12.78       16.38      1.59 o 
  -5   6   2      218.06      206.39      3.87 o 
  -4   6   2       79.32       84.85      2.24 o 
  -3   6   2      237.44      269.97      5.09 o 
  -2   6   2      350.89      316.68      6.40 o 
  -1   6   2       82.34       72.74      2.80 o 
   0   6   2        0.75        0.08      1.13 o 
   1   6   2      143.07      122.72      3.74 o 
   2   6   2       41.84       35.23      2.27 o 
   3   6   2      140.80      135.20      4.08 o 
   4   6   2        0.24       -1.67      1.11 o 
   5   6   2        1.70        0.01      1.40 o 
   6   6   2       56.11       65.30      4.93 o 
   7   6   2        1.74        2.18      2.47 o 
   8   6   2        8.10        5.58      3.00 o 
 -12   7   2        5.30        6.94      3.24 o 
 -11   7   2        0.99        0.01      1.42 o 
 -10   7   2        0.00       -0.53      1.23 o 
  -9   7   2        4.78        4.03      1.55 o 
  -8   7   2       22.20       24.43      2.24 o 
  -7   7   2       60.65       58.58      2.79 o 
  -6   7   2        3.77        3.55      1.36 o 
  -5   7   2      471.61      454.31      7.02 o 
  -4   7   2       22.03       22.69      1.96 o 
  -3   7   2       25.24       23.17      1.92 o 
  -2   7   2      549.18      529.42     15.85 o 
  -1   7   2       49.40       40.63      4.31 o 
   0   7   2        0.31       -1.76      1.18 o 
   1   7   2      106.19      106.11      3.58 o 
   2   7   2        1.99       -1.81      1.21 o 
   3   7   2        9.10        4.48      1.62 o 
   4   7   2       14.84       12.67      2.02 o 
   5   7   2        0.05       -0.18      2.29 o 
   6   7   2        4.19        4.84      2.88 o 
   7   7   2        3.55        3.05      2.99 o 
 -11   8   2       10.23       11.99      2.19 o 
 -10   8   2        0.24       -0.02      1.44 o 
  -9   8   2        5.21        2.31      1.50 o 
  -8   8   2       11.38       10.77      1.99 o 
  -7   8   2       10.90       17.80      3.17 o 
  -6   8   2       36.02       36.72      3.58 o 
  -5   8   2       35.31       44.32      2.61 o 
  -4   8   2        7.69        8.67      1.65 o 
  -3   8   2       33.43       23.77      2.21 o 
  -2   8   2      174.93      161.76      4.65 o 
  -1   8   2       13.49       10.92      1.85 o 
   0   8   2       11.20        8.16      1.70 o 
   1   8   2       12.59        7.49      1.83 o 
   2   8   2       65.62       70.57      3.29 o 
   3   8   2       30.84       33.40      4.12 o 
   4   8   2       58.35       61.30      4.96 o 
   5   8   2        0.73        2.65      2.70 o 
   6   8   2        1.56       -1.38      2.64 o 
 -11   9   2        1.45       -2.34      2.29 o 
 -10   9   2       12.83       21.29      3.97 o 
  -9   9   2        0.01       -2.64      2.09 o 
  -8   9   2        1.78        2.74      2.44 o 
  -7   9   2       17.88       17.45      3.40 o 
  -6   9   2       88.84       80.92      5.29 o 
  -5   9   2       15.25       14.25      3.08 o 
  -4   9   2      112.81      114.01      5.49 o 
  -3   9   2       14.97       17.42      2.81 o 
  -2   9   2        0.63       -0.05      1.50 o 
  -1   9   2        1.69        0.67      1.51 o 
   0   9   2       11.59        9.09      1.96 o 
   1   9   2       56.61       56.99      3.16 o 
   2   9   2       19.02       25.49      2.73 o 
   3   9   2        6.29        3.91      2.87 o 
   4   9   2        0.23       -1.56      2.43 o 
   5   9   2        0.04       -3.64      2.43 o 
 -10  10   2        5.38        3.49      2.81 o 
  -9  10   2        2.27        1.43      2.61 o 
  -8  10   2        9.70        9.25      3.14 o 
  -7  10   2       15.55       10.05      3.17 o 
  -6  10   2        2.19        2.06      2.38 o 
  -5  10   2        3.79        2.34      2.20 o 
  -4  10   2        5.57        4.27      1.89 o 
  -3  10   2        9.70        5.63      1.93 o 
  -2  10   2       12.94       16.43      2.89 o 
  -1  10   2        0.40        1.03      1.61 o 
   0  10   2        0.66        0.63      1.78 o 
   1  10   2       21.21       17.34      2.51 o 
   2  10   2        5.46        2.53      1.96 o 
   3  10   2        1.15       -0.80      2.24 o 
  -9  11   2        1.22        2.41      2.71 o 
  -8  11   2        5.07        2.58      2.65 o 
  -7  11   2       14.40       11.01      3.28 o 
  -6  11   2        0.15        0.26      2.21 o 
  -5  11   2        0.21        1.49      2.79 o 
  -4  11   2        2.40        2.70      2.73 o 
  -3  11   2        0.53       -1.63      1.74 o 
  -2  11   2        7.97        4.20      1.99 o 
  -1  11   2       10.69        7.83      2.24 o 
   0  11   2       13.97       10.91      2.36 o 
   1  11   2        0.68       -2.49      1.66 o 
  -6  12   2        0.02       -2.20      2.62 o 
  -5  12   2        1.36       -2.93      3.02 o 
  -4  12   2       15.19       15.63      4.03 o 
  -3  12   2        1.06       -1.36      2.96 o 
  -2  12   2       27.89       34.77      7.13 o 
   4 -14   3        1.25        1.70      2.43 o 
  -1 -13   3        0.00       -1.56      2.55 o 
   0 -13   3        7.53        6.13      2.82 o 
   3 -13   3       10.83        6.85      2.65 o 
   4 -13   3        5.60        3.62      2.55 o 
   5 -13   3       20.02       23.30      3.84 o 
   6 -13   3        2.76        3.52      2.58 o 
   7 -13   3        6.53        3.53      2.96 o 
   8 -13   3       15.05       19.54      4.28 o 
  -3 -12   3        5.03        7.48      3.06 o 
  -2 -12   3       25.92       37.21      4.38 o 
  -1 -12   3       35.26       38.30      4.11 o 
   0 -12   3       25.08       24.37      3.47 o 
   2 -12   3       13.25       11.77      2.84 o 
   3 -12   3       10.05       13.52      3.03 o 
   4 -12   3       12.97       13.87      3.09 o 
   5 -12   3       37.75       36.71      4.35 o 
   6 -12   3       11.87       12.08      3.09 o 
   7 -12   3        0.92       -1.30      1.43 o 
   8 -12   3       18.01       20.22      2.64 o 
   9 -12   3        3.57        2.15      1.87 o 
  -5 -11   3        8.42       15.17      3.49 o 
  -3 -11   3       10.79       14.90      3.28 o 
  -2 -11   3       14.98        7.88      2.85 o 
  -1 -11   3       24.23       30.51      3.47 o 
   0 -11   3       44.56       52.75      4.03 o 
   1 -11   3        2.96       -2.24      1.82 o 
   2 -11   3       10.00       11.81      2.73 o 
   3 -11   3        0.36       -0.27      1.26 o 
   4 -11   3        0.64       -0.54      1.27 o 
   5 -11   3        1.34       -0.88      1.42 o 
   6 -11   3        9.29       12.60      2.13 o 
   7 -11   3        3.88        0.31      1.48 o 
   8 -11   3       21.65       19.13      2.56 o 
   9 -11   3        0.11       -0.77      2.02 o 
  10 -11   3       28.06       38.53      9.56 o 
  -6 -10   3        2.59        0.87      2.03 o 
  -5 -10   3        0.32        0.85      3.22 o 
  -4 -10   3       31.74       46.78      4.40 o 
  -3 -10   3        5.55        2.35      2.32 o 
  -2 -10   3       20.14       27.79      3.37 o 
  -1 -10   3      152.77      150.88      6.47 o 
   0 -10   3       35.13       43.40      2.17 o 
   1 -10   3        1.92        1.26      0.99 o 
   2 -10   3      109.99      107.07      4.17 o 
   3 -10   3      108.49       97.79      5.16 o 
   4 -10   3        0.19       -1.73      1.15 o 
   5 -10   3       48.97       44.90      2.80 o 
   6 -10   3      226.50      243.79     12.12 o 
   7 -10   3       12.19       13.07      3.24 o 
   8 -10   3        5.39        5.88      1.83 o 
   9 -10   3       10.22       10.69      2.15 o 
  10 -10   3       31.26       31.28      6.12 o 
  11 -10   3        0.72        0.17      1.60 o 
  -7  -9   3        4.94        5.44      2.26 o 
  -6  -9   3       24.81       24.39      2.75 o 
  -5  -9   3       24.01       31.60      2.71 o 
  -4  -9   3       10.54        6.00      2.55 o 
  -3  -9   3        0.42        1.03      2.03 o 
  -2  -9   3       40.75       39.08      2.35 o 
  -1  -9   3       56.13       47.08      2.54 o 
   0  -9   3        7.28        9.57      1.15 o 
   1  -9   3       20.79       30.05      1.66 o 
   2  -9   3       71.38       71.01      2.28 o 
   3  -9   3      121.77      122.53      3.85 o 
   4  -9   3       78.76       87.05      9.29 o 
   5  -9   3       23.37       31.69      4.31 o 
   6  -9   3      311.88      304.97      7.30 o 
   7  -9   3       21.10       22.11      2.90 o 
   8  -9   3       24.23       26.99      2.62 o 
   9  -9   3       24.16       26.64      2.81 o 
  10  -9   3        3.46        4.08      1.84 o 
  11  -9   3        0.06        1.95      1.76 o 
  -8  -8   3        0.43       -1.06      2.26 o 
  -7  -8   3        0.86        0.14      1.79 o 
  -6  -8   3       20.17       26.47      2.59 o 
  -5  -8   3        2.16       -2.17      1.45 o 
  -4  -8   3      271.56      246.64      6.02 o 
  -3  -8   3      184.86      172.68      4.68 o 
  -2  -8   3      256.86      254.98      6.10 o 
  -1  -8   3       61.16       57.58      2.06 o 
   0  -8   3      253.39      249.96      5.65 o 
   1  -8   3      251.09      250.12      4.40 o 
   2  -8   3      172.34      195.36      3.72 o 
   3  -8   3        3.60        5.50      1.22 o 
   4  -8   3        0.00       -0.11      1.72 o 
   5  -8   3      307.18      334.56      7.38 o 
   6  -8   3      110.10      122.19      8.11 o 
   7  -8   3       89.18       94.18      3.81 o 
   8  -8   3        2.31        1.02      1.33 o 
   9  -8   3       19.32       24.23      2.59 o 
  10  -8   3        0.00        0.47      1.45 o 
  11  -8   3       15.66       19.08      2.61 o 
  12  -8   3        0.76        2.54      2.54 o 
  -9  -7   3       23.17       29.55      4.56 o 
  -8  -7   3        1.06       -1.31      1.73 o 
  -7  -7   3        1.56        1.00      1.13 o 
  -6  -7   3       45.25       47.66      2.23 o 
  -5  -7   3       42.26       43.01      2.27 o 
  -4  -7   3      183.95      168.68      6.29 o 
  -3  -7   3      147.03      150.74      4.11 o 
  -2  -7   3       43.19       38.54      1.54 o 
  -1  -7   3       80.73       74.16      2.03 o 
   0  -7   3        3.38       10.65      0.94 o 
   1  -7   3       55.35       45.18      1.59 o 
   2  -7   3      239.56      253.69      4.25 o 
   3  -7   3      125.59      136.63      3.02 o 
   4  -7   3      129.74      141.99      4.05 o 
   5  -7   3      324.45      373.04     18.04 o 
   6  -7   3       36.87       39.03      2.44 o 
   7  -7   3      217.81      221.26      5.88 o 
   8  -7   3       65.67       69.13      6.89 o 
   9  -7   3       23.57       23.48      3.66 o 
  10  -7   3        7.14        1.56      1.57 o 
  11  -7   3        8.23       11.63      2.36 o 
  12  -7   3        0.96       -1.11      1.76 o 
 -10  -6   3        3.42        3.33      1.97 o 
  -9  -6   3       32.06       37.44      2.87 o 
  -8  -6   3        3.13       -0.29      1.15 o 
  -7  -6   3       33.81       38.38      2.12 o 
  -6  -6   3      250.46      240.50      4.77 o 
  -5  -6   3       97.07       97.07      2.77 o 
  -4  -6   3      122.04      100.79      2.62 o 
  -3  -6   3      334.79      332.59      6.73 o 
  -2  -6   3      513.70      529.30      7.40 o 
  -1  -6   3      724.88      744.72     10.59 o 
   0  -6   3      437.93      416.39      6.60 o 
   1  -6   3        1.96        2.64      0.98 o 
   2  -6   3      526.25      562.08      7.70 o 
   3  -6   3        6.39        5.55      2.59 o 
   4  -6   3      225.31      240.07     13.03 o 
   5  -6   3      300.80      311.79      9.89 o 
   6  -6   3       83.33       88.27      3.27 o 
   7  -6   3        5.54        6.54      1.50 o 
   8  -6   3      287.14      264.01      6.70 o 
   9  -6   3       79.26       82.16      5.64 o 
  10  -6   3        1.20       -0.61      1.49 o 
  11  -6   3        0.86       -2.20      1.46 o 
  12  -6   3       15.27       12.53      3.76 o 
 -10  -5   3        1.70        2.19      1.74 o 
  -9  -5   3       58.06       62.90      3.65 o 
  -8  -5   3       20.07       14.04      1.91 o 
  -7  -5   3       81.66       79.54      2.62 o 
  -6  -5   3      367.48      353.71      5.97 o 
  -5  -5   3       16.68       19.08      1.41 o 
  -4  -5   3       48.69       39.97      1.95 o 
  -3  -5   3       17.29       11.80      0.83 o 
  -2  -5   3     1051.60     1063.11     16.37 o 
  -1  -5   3      322.39      316.30      5.64 o 
   0  -5   3      117.05      113.64      2.70 o 
   1  -5   3      583.04      626.51     10.31 o 
   2  -5   3       51.18       36.47      1.00 o 
   3  -5   3      283.84      309.14      6.07 o 
   4  -5   3       35.98       36.74      2.84 o 
   5  -5   3        0.21       -0.53      0.76 o 
   6  -5   3       35.53       48.14      2.95 o 
   7  -5   3       30.90       38.89      2.52 o 
   8  -5   3      197.57      192.56      5.44 o 
   9  -5   3       46.92       51.73      2.95 o 
  10  -5   3        6.84        6.72      1.81 o 
  11  -5   3        0.01       -1.08      1.44 o 
  12  -5   3       40.23       37.70      3.27 o 
 -11  -4   3        0.81       -3.00      2.00 o 
 -10  -4   3        0.12       -2.15      1.71 o 
  -9  -4   3       36.43       38.56      2.64 o 
  -8  -4   3        0.03        0.22      1.15 o 
  -7  -4   3        0.43       -2.25      2.15 o 
  -6  -4   3       54.26       53.29      2.00 o 
  -5  -4   3        0.61        0.05      1.10 o 
  -4  -4   3      155.04      132.95      3.29 o 
  -3  -4   3      151.05      148.19      2.82 o 
  -2  -4   3       55.72       56.87      1.19 o 
  -1  -4   3       90.12       71.32      1.32 o 
   0  -4   3      804.34      835.41      8.83 o 
   1  -4   3      724.99      691.72     12.83 o 
   2  -4   3        7.52       16.65      0.92 o 
   3  -4   3      305.45      371.19     10.88 o 
   4  -4   3      285.70      293.36      9.31 o 
   5  -4   3        0.89        2.16      0.88 o 
   6  -4   3       28.58       34.76      2.10 o 
   7  -4   3      258.87      246.72      5.92 o 
   8  -4   3       49.09       48.23      2.78 o 
   9  -4   3       39.60       43.12      2.72 o 
  10  -4   3       15.40       16.45      2.20 o 
  11  -4   3        2.70        4.75      1.77 o 
  12  -4   3       13.12        9.98      4.00 o 
 -11  -3   3        2.48        1.41      2.24 o 
 -10  -3   3       23.46       24.91      2.44 o 
  -9  -3   3        0.29       -0.45      1.12 o 
  -8  -3   3        3.23        0.49      1.12 o 
  -7  -3   3      341.83      348.06      7.33 o 
  -6  -3   3      622.63      601.51     10.76 o 
  -5  -3   3      512.93      494.93     11.99 o 
  -4  -3   3      562.94      531.05     11.06 o 
  -3  -3   3     2077.51     1998.95     30.18 o 
  -2  -3   3     3875.38     3601.02    184.32 o 
  -1  -3   3     1233.13     1192.76     14.58 o 
   0  -3   3     2464.98     2558.68     30.42 o 
   1  -3   3       27.32       16.92      0.82 o 
   2  -3   3       88.82       76.39      2.09 o 
   3  -3   3      157.48      137.42      5.09 o 
   4  -3   3      263.87      342.56      6.51 o 
   5  -3   3      573.38      533.85      9.52 o 
   6  -3   3       62.82       44.41      2.54 o 
   7  -3   3       29.00       31.12      2.15 o 
   8  -3   3      205.69      214.88      5.60 o 
   9  -3   3        1.76        2.19      1.34 o 
  10  -3   3        6.98        2.78      1.47 o 
  11  -3   3       13.49       15.78      2.29 o 
  12  -3   3        0.22        0.76      2.11 o 
 -12  -2   3        0.30       -1.49      2.17 o 
 -11  -2   3        1.02       -1.86      1.68 o 
 -10  -2   3       12.03       10.56      1.83 o 
  -9  -2   3       42.14       35.21      2.39 o 
  -8  -2   3       16.73       17.35      1.82 o 
  -7  -2   3      278.54      271.60      6.00 o 
  -6  -2   3      113.77      113.66      3.34 o 
  -5  -2   3      790.37      728.92      9.57 o 
  -4  -2   3      960.82      925.64     18.92 o 
  -3  -2   3      121.64       90.03      2.38 o 
  -2  -2   3      170.39      141.26      2.99 o 
  -1  -2   3    13589.28    13267.22    240.00 o 
   0  -2   3    13727.17    13394.50    224.74 o 
   1  -2   3    11560.70    11936.91    140.85 o 
   2  -2   3     1904.52     2047.46     24.54 o 
   3  -2   3      609.05      605.48      7.88 o 
   4  -2   3       29.10       26.79      1.71 o 
   5  -2   3       39.13       32.55      3.23 o 
   6  -2   3      626.56      634.37     11.22 o 
   7  -2   3        2.20        0.84      1.88 o 
   8  -2   3        3.19        2.59      2.03 o 
   9  -2   3       53.23       48.79      2.78 o 
  10  -2   3        0.37        0.34      1.34 o 
  11  -2   3       10.49        8.13      2.00 o 
  12  -2   3       11.16       10.66      2.87 o 
 -12  -1   3       30.76       35.06      4.09 o 
 -11  -1   3        2.42        4.96      2.14 o 
 -10  -1   3       25.23       19.32      2.93 o 
  -9  -1   3       90.22       88.21      3.38 o 
  -8  -1   3      415.97      391.87      7.96 o 
  -7  -1   3       10.76       10.61      1.68 o 
  -6  -1   3       26.80       22.05      1.22 o 
  -5  -1   3      884.20      818.57     15.50 o 
  -4  -1   3     1201.40     1066.98     13.30 o 
  -3  -1   3      626.34      611.41      9.87 o 
  -2  -1   3      512.26      500.08      8.07 o 
  -1  -1   3     1993.77     1944.58     31.79 o 
   0  -1   3     2448.03     2497.48     29.58 o 
   1  -1   3     1813.64     1773.47     25.66 o 
   2  -1   3       14.85       12.44      0.72 o 
   3  -1   3        0.06       11.30      0.74 o 
   4  -1   3      355.79      422.99      5.98 o 
   5  -1   3       79.93       79.40      2.04 o 
   6  -1   3        0.16        0.28      0.67 o 
   7  -1   3      450.81      422.77      8.42 o 
   8  -1   3      152.82      137.60      4.23 o 
   9  -1   3       58.78       64.33      3.11 o 
  10  -1   3        3.02        2.54      1.86 o 
  11  -1   3        2.04        3.93      2.24 o 
 -12   0   3        9.27        9.69      2.64 o 
 -11   0   3        0.16       -0.23      1.80 o 
 -10   0   3        0.00        3.05      1.91 o 
  -9   0   3       56.18       41.39      2.38 o 
  -8   0   3      145.60      140.56      3.98 o 
  -7   0   3        8.26       10.44      1.25 o 
  -6   0   3        2.79       -0.16      0.56 o 
  -5   0   3       43.68       36.57      1.28 o 
  -4   0   3        5.37        2.55      0.69 o 
  -3   0   3       19.24       13.04      0.68 o 
  -2   0   3      356.83      328.97      4.44 o 
  -1   0   3     2812.97     2629.75     32.18 o 
   0   0   3       46.93       47.99      1.09 o 
   1   0   3      187.71      189.46      2.82 o 
   2   0   3       53.15       48.52      1.27 o 
   3   0   3      357.58      411.17      5.74 o 
   4   0   3        0.56        1.34      0.84 o 
   5   0   3       62.75       86.91      2.21 o 
   6   0   3       51.04       44.72      1.77 o 
   7   0   3        7.20        8.87      1.21 o 
   8   0   3       35.76       37.86      2.45 o 
   9   0   3       12.08       16.63      2.07 o 
  10   0   3        0.01       -0.47      1.62 o 
 -12   1   3       21.54       25.44      3.62 o 
 -11   1   3       14.72       13.49      2.67 o 
 -10   1   3       28.90       23.56      3.05 o 
  -9   1   3       63.05       63.08      4.22 o 
  -8   1   3      260.30      242.67      5.55 o 
  -7   1   3      120.60      109.22      2.62 o 
  -6   1   3      172.65      143.00      2.84 o 
  -5   1   3        0.02        0.56      0.49 o 
  -4   1   3        3.19        1.60      0.77 o 
  -3   1   3      728.49      701.78      8.95 o 
  -2   1   3     1396.55     1398.62     16.93 o 
  -1   1   3      451.80      429.00      5.60 o 
   0   1   3       46.80       47.34      1.52 o 
   1   1   3     6743.23     6523.42     76.71 o 
   2   1   3       67.69       90.40      1.84 o 
   3   1   3      375.12      363.11      5.26 o 
   4   1   3      357.77      374.44      6.05 o 
   5   1   3       17.75       21.11      1.31 o 
   6   1   3      213.62      232.09      4.29 o 
   7   1   3       23.19       22.63      1.65 o 
   8   1   3      187.50      204.77      8.07 o 
   9   1   3        1.04       -2.27      2.49 o 
 -12   2   3       25.77       27.13      3.65 o 
 -11   2   3        0.12       -1.94      1.56 o 
 -10   2   3        8.62        8.96      2.30 o 
  -9   2   3       39.85       34.40      3.32 o 
  -8   2   3       80.19       90.01      2.55 o 
  -7   2   3        5.70        3.33      0.88 o 
  -6   2   3      175.72      157.12      3.05 o 
  -5   2   3       19.22       24.22      1.15 o 
  -4   2   3      227.90      210.35      3.42 o 
  -3   2   3     2335.61     2367.54     28.38 o 
  -2   2   3     2236.93     2153.86     29.12 o 
  -1   2   3      231.29      267.31      4.88 o 
   0   2   3       58.72       62.66      1.97 o 
   1   2   3      389.18      323.09      6.82 o 
   2   2   3      378.60      429.88      5.96 o 
   3   2   3        3.06        9.13      0.90 o 
   4   2   3      721.41      688.68      9.40 o 
   5   2   3      241.13      248.15      4.72 o 
   6   2   3        1.56        2.15      0.98 o 
   7   2   3       62.52       68.49      4.92 o 
   8   2   3       52.40       55.65      3.04 o 
 -13   3   3        5.05        1.80      2.12 o 
 -12   3   3        3.41        2.11      2.09 o 
 -11   3   3       13.92       10.27      2.55 o 
 -10   3   3       12.86       14.62      2.64 o 
  -9   3   3      112.48       98.88      3.61 o 
  -8   3   3        0.50        0.23      2.67 o 
  -7   3   3       15.63       16.12      1.27 o 
  -6   3   3     1017.28      986.22     20.76 o 
  -5   3   3      531.05      469.40      6.70 o 
  -4   3   3     1072.66     1099.54     13.91 o 
  -3   3   3      777.41      826.57     10.63 o 
  -2   3   3      151.82      117.81      2.18 o 
  -1   3   3     1379.29     1279.51     19.38 o 
   0   3   3      843.65      928.33     20.34 o 
   1   3   3       44.95       46.60      1.95 o 
   2   3   3       22.37       26.42      1.06 o 
   3   3   3      600.15      573.27      9.99 o 
   4   3   3       60.75       63.43      5.59 o 
   5   3   3        4.15        3.67      1.53 o 
   6   3   3       44.14       53.00      2.80 o 
   7   3   3      190.09      200.37      5.44 o 
   8   3   3        1.93        1.64      2.26 o 
 -12   4   3        2.42        1.71      2.08 o 
 -11   4   3       14.19       16.57      2.97 o 
 -10   4   3        1.99        5.05      1.52 o 
  -9   4   3        0.35        0.20      1.08 o 
  -8   4   3        5.06        7.81      1.43 o 
  -7   4   3       57.70       54.82      3.45 o 
  -6   4   3        1.60        2.67      0.98 o 
  -5   4   3       66.98       57.20      1.79 o 
  -4   4   3       27.57       28.99      1.29 o 
  -3   4   3       21.11       17.56      1.00 o 
  -2   4   3      328.84      311.79      5.97 o 
  -1   4   3      461.09      426.83     11.80 o 
   0   4   3       18.57       23.50      1.64 o 
   1   4   3       62.24       60.01      2.45 o 
   2   4   3        6.86        5.67      1.41 o 
   3   4   3      492.52      478.24      8.89 o 
   4   4   3       93.06       77.95      3.09 o 
   5   4   3       47.73       41.98      2.60 o 
   6   4   3        1.08        0.94      2.90 o 
   7   4   3        6.38        2.88      1.72 o 
   8   4   3        0.41        0.33      2.20 o 
 -12   5   3       12.31       10.80      2.93 o 
 -11   5   3        4.00        1.79      1.97 o 
 -10   5   3        4.82        4.17      1.43 o 
  -9   5   3       77.83       70.96      3.16 o 
  -8   5   3       26.83       25.30      1.99 o 
  -7   5   3      152.50      141.96      4.07 o 
  -6   5   3       20.78       29.60      1.51 o 
  -5   5   3      363.11      334.62      5.36 o 
  -4   5   3      238.55      222.44      3.91 o 
  -3   5   3        0.01        0.88      0.58 o 
  -2   5   3        0.22        0.96      1.32 o 
  -1   5   3      315.30      326.56      6.48 o 
   0   5   3     1721.44     1750.41     26.69 o 
   1   5   3      303.56      283.14      6.12 o 
   2   5   3      244.86      231.33      5.45 o 
   3   5   3       71.19       85.16      3.22 o 
   4   5   3      174.95      175.69      4.84 o 
   5   5   3       46.94       42.39      2.64 o 
   6   5   3        1.38       -1.15      1.45 o 
   7   5   3        0.00       -2.65      2.05 o 
   8   5   3        0.05       -0.44      2.49 o 
 -12   6   3        8.75        3.12      2.38 o 
 -11   6   3       16.41       19.79      2.36 o 
 -10   6   3       13.59       18.80      2.23 o 
  -9   6   3       62.97       63.04      3.06 o 
  -8   6   3        9.76       16.95      1.86 o 
  -7   6   3       89.74       83.92      3.19 o 
  -6   6   3       69.72       67.10      2.17 o 
  -5   6   3       61.69       55.59      1.93 o 
  -4   6   3      283.80      300.12      6.27 o 
  -3   6   3       37.79       34.53      3.35 o 
  -2   6   3      278.81      269.01      5.89 o 
  -1   6   3       53.17       57.44      2.74 o 
   0   6   3        6.72        8.14      1.61 o 
   1   6   3       29.10       32.08      2.43 o 
   2   6   3      324.03      303.86      6.74 o 
   3   6   3        9.11        6.68      1.63 o 
   4   6   3       13.21       12.26      1.97 o 
   5   6   3        7.68        8.17      1.97 o 
   6   6   3       13.83       12.55      3.17 o 
   7   6   3        0.59       -2.90      2.40 o 
 -12   7   3        6.45        6.23      2.71 o 
 -11   7   3       10.41       14.84      2.26 o 
 -10   7   3        2.67        1.34      1.46 o 
  -9   7   3        0.08        0.72      1.25 o 
  -8   7   3       35.95       39.45      2.50 o 
  -7   7   3       22.93       25.58      3.34 o 
  -6   7   3        1.11       -0.14      1.71 o 
  -5   7   3        2.69        0.53      1.28 o 
  -4   7   3        2.11       -0.50      1.16 o 
  -3   7   3      419.75      405.47      8.15 o 
  -2   7   3      466.07      468.15      9.09 o 
  -1   7   3      282.73      298.54      6.67 o 
   0   7   3       69.19       57.40      4.41 o 
   1   7   3        8.78        7.05      1.68 o 
   2   7   3      248.50      236.22      9.17 o 
   3   7   3        0.09       -0.80      1.46 o 
   4   7   3        1.94        0.68      1.70 o 
   5   7   3       29.12       34.56      4.32 o 
   6   7   3        1.52        1.82      2.65 o 
 -11   8   3        0.09       -1.91      2.20 o 
 -10   8   3        5.48        2.81      2.53 o 
  -9   8   3        0.21       -2.62      1.74 o 
  -8   8   3        0.18       -0.15      1.99 o 
  -7   8   3       15.35       15.51      3.08 o 
  -6   8   3        4.86       12.68      2.73 o 
  -5   8   3       75.42       71.14      4.86 o 
  -4   8   3      193.38      185.86      6.43 o 
  -3   8   3       57.81       55.22      2.87 o 
  -2   8   3        3.00        3.31      1.57 o 
  -1   8   3        1.64       -1.33      1.26 o 
   0   8   3        9.68        5.52      1.73 o 
   1   8   3        2.75       -0.06      2.25 o 
   2   8   3        1.22       -1.11      1.65 o 
   3   8   3        1.27        1.20      1.77 o 
   4   8   3        2.87        5.49      2.71 o 
   5   8   3        0.08       -1.39      2.70 o 
 -10   9   3        1.09       -2.17      2.18 o 
  -9   9   3        2.32       -0.42      2.47 o 
  -8   9   3       12.28       14.03      3.17 o 
  -7   9   3       23.35       25.85      3.79 o 
  -6   9   3       10.61       12.25      3.06 o 
  -5   9   3       19.02       21.53      3.64 o 
  -4   9   3       38.84       34.44      2.68 o 
  -3   9   3       91.98       94.32      3.81 o 
  -2   9   3        8.21        4.97      1.87 o 
  -1   9   3        0.75       -1.97      1.45 o 
   0   9   3       49.20       48.34      4.28 o 
   1   9   3       11.15       11.61      3.12 o 
   2   9   3        0.00       -1.71      2.09 o 
   3   9   3        0.03       -0.49      1.80 o 
   4   9   3       62.79       76.33      5.88 o 
  -9  10   3        0.09       -1.41      2.35 o 
  -8  10   3        0.48       -1.49      2.20 o 
  -7  10   3       10.72       10.99      3.18 o 
  -6  10   3       21.91       28.37      4.26 o 
  -5  10   3       10.05       13.59      3.44 o 
  -4  10   3        5.08        2.64      2.52 o 
  -3  10   3        6.08        4.20      3.28 o 
  -2  10   3        2.25        1.02      1.70 o 
  -1  10   3        0.00       -1.07      1.71 o 
   0  10   3       14.84       16.17      5.08 o 
   1  10   3       15.79       12.71      2.43 o 
   2  10   3       12.84       16.44      2.61 o 
  -8  11   3        2.68        2.65      2.37 o 
  -7  11   3        0.64       -2.12      2.85 o 
  -6  11   3        0.73       -2.94      2.85 o 
  -5  11   3        0.04       -1.32      2.70 o 
  -4  11   3        2.11        1.52      2.85 o 
  -3  11   3       11.38       13.13      2.47 o 
  -2  11   3        2.91        0.12      2.04 o 
  -1  11   3        6.34        1.96      2.22 o 
   0  11   3        1.11       -2.79      1.91 o 
   4 -14   4        0.23        1.88      2.52 o 
   5 -14   4        8.71        9.02      3.14 o 
   3 -13   4        0.66       -1.23      1.90 o 
   4 -13   4        0.10        0.05      2.06 o 
   5 -13   4       48.41       44.85      4.28 o 
   6 -13   4        2.05        2.83      1.72 o 
   7 -13   4        0.01       -1.24      1.61 o 
   8 -13   4        6.70        7.73      2.16 o 
  -3 -12   4        5.21        6.97      2.21 o 
   0 -12   4        7.18       10.27      2.74 o 
   3 -12   4       50.13       40.08      2.75 o 
   4 -12   4        3.29        2.98      1.61 o 
   5 -12   4      122.99      115.03      4.43 o 
   6 -12   4        0.59        1.51      1.56 o 
   7 -12   4        6.40        6.74      1.97 o 
   8 -12   4       10.41       13.79      3.16 o 
   9 -12   4        0.92        0.96      1.72 o 
  -5 -11   4        2.70        3.90      2.00 o 
  -4 -11   4       21.12       23.64      2.73 o 
  -3 -11   4       48.62       54.79      3.93 o 
  -1 -11   4        9.93        7.75      2.50 o 
   0 -11   4       23.98       22.54      2.17 o 
   1 -11   4       57.21       67.44      3.07 o 
   2 -11   4       21.31       20.67      3.12 o 
   3 -11   4       99.14      100.74      4.12 o 
   4 -11   4        0.17        1.59      1.46 o 
   5 -11   4       24.06       27.99      2.61 o 
   6 -11   4       11.10       14.24      2.19 o 
   7 -11   4        2.60        4.54      2.90 o 
   8 -11   4        2.01        0.53      1.47 o 
   9 -11   4        1.23        0.49      1.74 o 
  10 -11   4       13.48        8.43      2.30 o 
  -6 -10   4        0.01       -0.73      1.92 o 
  -5 -10   4        3.87        3.20      1.89 o 
  -4 -10   4        8.13       10.09      3.96 o 
  -3 -10   4      125.17      129.63      4.33 o 
  -2 -10   4       38.28       36.19      3.24 o 
  -1 -10   4       38.85       39.18      2.42 o 
   0 -10   4      343.06      340.88      7.32 o 
   1 -10   4      172.14      170.29      3.78 o 
   2 -10   4       56.06       49.96      2.66 o 
   3 -10   4       32.02       36.01      3.00 o 
   4 -10   4      234.31      268.52      8.48 o 
   5 -10   4       35.09       36.94      2.69 o 
   6 -10   4       26.83       32.33      2.76 o 
   7 -10   4       18.72       23.17      5.23 o 
   8 -10   4       23.28       23.89      2.65 o 
   9 -10   4       13.95       13.58      2.43 o 
  10 -10   4       14.70       13.10      2.49 o 
  11 -10   4        7.52        7.47      2.19 o 
  -7  -9   4       16.70       20.89      2.77 o 
  -6  -9   4        7.36        7.65      2.12 o 
  -5  -9   4       45.17       51.87      2.74 o 
  -4  -9   4       41.07       37.86      2.49 o 
  -3  -9   4      161.21      167.62      6.30 o 
  -2  -9   4       12.71       10.64      2.11 o 
  -1  -9   4       89.57       77.82      4.40 o 
   0  -9   4       20.52       23.67      1.56 o 
   1  -9   4        1.22        0.30      0.88 o 
   2  -9   4        6.64        7.84      1.39 o 
   3  -9   4        1.14        2.88      1.23 o 
   4  -9   4       20.41       24.23      4.22 o 
   5  -9   4        0.18        1.16      2.18 o 
   6  -9   4       13.87       21.57      4.07 o 
   7  -9   4       66.23       70.93      3.48 o 
   8  -9   4       12.97       14.83      2.62 o 
   9  -9   4       35.39       38.97      3.01 o 
  10  -9   4        9.64       10.23      4.28 o 
  11  -9   4        3.80        1.25      3.53 o 
  -8  -8   4       14.17       14.63      3.68 o 
  -7  -8   4        6.19        8.08      1.53 o 
  -6  -8   4        1.66        1.60      1.07 o 
  -5  -8   4        5.40        3.65      1.24 o 
  -4  -8   4        0.60       -0.90      1.26 o 
  -3  -8   4       98.29       91.11      3.50 o 
  -2  -8   4       70.30       56.72      2.57 o 
  -1  -8   4       87.64       79.45      3.94 o 
   0  -8   4       26.40       24.81      1.66 o 
   1  -8   4      133.36      143.91      3.81 o 
   2  -8   4      170.05      182.93      5.40 o 
   3  -8   4        7.64       11.83      1.54 o 
   4  -8   4       31.87       35.83      2.25 o 
   5  -8   4       53.20       64.04      4.71 o 
   6  -8   4       64.06       72.84      5.88 o 
   7  -8   4       51.71       54.93      3.16 o 
   8  -8   4        6.05        6.75      2.17 o 
   9  -8   4      120.03      131.85     12.72 o 
  10  -8   4        3.80        1.27      1.62 o 
  11  -8   4        1.17        1.10      1.76 o 
  -9  -7   4        4.91        0.54      1.67 o 
  -8  -7   4       10.75       12.05      2.08 o 
  -7  -7   4       11.32       12.11      1.58 o 
  -6  -7   4       25.89       31.58      1.94 o 
  -5  -7   4       21.00       16.61      1.83 o 
  -4  -7   4        9.55        4.30      1.08 o 
  -3  -7   4       67.31       65.71      2.60 o 
  -2  -7   4        5.58        6.94      1.06 o 
  -1  -7   4       78.51       74.94      1.78 o 
   0  -7   4       32.16       27.18      1.17 o 
   1  -7   4      118.04      120.55      2.21 o 
   2  -7   4      301.73      328.05      4.25 o 
   3  -7   4       44.25       55.88      1.91 o 
   4  -7   4        1.80        5.26      2.77 o 
   5  -7   4      219.86      276.97      9.25 o 
   6  -7   4      316.91      358.23     20.03 o 
   7  -7   4        6.43        6.14      1.58 o 
   8  -7   4       71.46       78.89      6.58 o 
   9  -7   4       70.13       65.58      3.53 o 
  10  -7   4        3.29        1.74      1.68 o 
  11  -7   4       17.43       23.77      2.85 o 
  12  -7   4        2.28        2.06      1.99 o 
 -10  -6   4        0.16       -0.84      1.70 o 
  -9  -6   4        0.83        0.55      1.47 o 
  -8  -6   4        0.67       -2.66      2.38 o 
  -7  -6   4       32.52       30.13      2.38 o 
  -6  -6   4      109.51      113.22      3.14 o 
  -5  -6   4       21.10       20.04      1.56 o 
  -4  -6   4        1.90        0.66      0.81 o 
  -3  -6   4      201.63      223.63      4.07 o 
  -2  -6   4        2.21        0.72      0.53 o 
  -1  -6   4      145.65      129.87      2.23 o 
   0  -6   4      251.52      250.55      3.42 o 
   1  -6   4      161.96      140.96      2.27 o 
   2  -6   4      629.38      650.30     14.49 o 
   3  -6   4     1003.58     1070.23     21.58 o 
   4  -6   4      278.11      295.52      6.31 o 
   5  -6   4        9.35       14.89      3.86 o 
   6  -6   4       84.59       86.72      3.67 o 
   7  -6   4        2.25        2.08      1.32 o 
   8  -6   4      424.18      434.91      9.41 o 
   9  -6   4        0.16       -0.23      1.44 o 
  10  -6   4        8.02        6.62      1.88 o 
  11  -6   4       25.11       28.96      3.00 o 
  12  -6   4       16.79       21.72      4.81 o 
 -10  -5   4        1.34       -2.21      2.43 o 
  -9  -5   4        2.46        1.75      1.49 o 
  -8  -5   4       63.34       70.22      3.27 o 
  -7  -5   4       26.49       27.36      2.19 o 
  -6  -5   4      208.86      200.02      5.21 o 
  -5  -5   4       47.44       52.67      2.17 o 
  -4  -5   4       80.67       78.41      2.24 o 
  -3  -5   4      544.63      510.17      7.17 o 
  -2  -5   4       23.42       21.58      1.14 o 
  -1  -5   4      306.69      319.59      4.00 o 
   0  -5   4       17.67       20.38      0.99 o 
   1  -5   4     1300.84     1396.74     22.81 o 
   2  -5   4      254.90      300.88      4.50 o 
   3  -5   4      148.10      166.06      4.01 o 
   4  -5   4      260.38      275.76      5.84 o 
   5  -5   4      234.39      259.29      5.82 o 
   6  -5   4        2.83        7.35      2.12 o 
   7  -5   4      270.72      276.01      6.54 o 
   8  -5   4      396.41      388.77      8.56 o 
   9  -5   4        0.06       -1.85      1.23 o 
  10  -5   4       26.21       34.78      5.26 o 
  11  -5   4        0.52       -1.83      1.52 o 
  12  -5   4        2.55        3.00      1.97 o 
 -11  -4   4        1.67       -0.67      1.71 o 
 -10  -4   4        0.15       -0.88      1.39 o 
  -9  -4   4        0.69       -1.46      1.19 o 
  -8  -4   4       14.46       11.94      1.79 o 
  -7  -4   4      218.40      230.17      5.72 o 
  -6  -4   4        0.24       -0.38      0.94 o 
  -5  -4   4      115.78      100.86      3.22 o 
  -4  -4   4      891.98      880.58     14.54 o 
  -3  -4   4       11.54       15.24      2.40 o 
  -2  -4   4      266.17      264.81     11.82 o 
  -1  -4   4        2.96        2.39      0.44 o 
   0  -4   4        7.94       14.86      0.84 o 
   1  -4   4      141.41      115.63      2.79 o 
   2  -4   4       64.86       60.66      1.60 o 
   3  -4   4      322.39      329.49      6.31 o 
   4  -4   4      311.56      388.03      7.38 o 
   5  -4   4      134.30      122.81      5.53 o 
   6  -4   4        1.30        1.85      1.06 o 
   7  -4   4      117.84      128.18      6.43 o 
   8  -4   4       75.54       81.34      5.25 o 
   9  -4   4        4.57        1.71      1.90 o 
  10  -4   4       27.56       34.99      2.73 o 
  11  -4   4        0.64       -0.64      1.55 o 
  12  -4   4       21.61       23.74      6.55 o 
 -11  -3   4       25.45       28.76      3.88 o 
 -10  -3   4        4.70        0.36      1.42 o 
  -9  -3   4        9.94       11.97      1.81 o 
  -8  -3   4       74.39       81.26      3.28 o 
  -7  -3   4      368.71      357.65      7.57 o 
  -6  -3   4      113.50      102.54      3.31 o 
  -5  -3   4       22.11       17.46      1.50 o 
  -4  -3   4     1324.74     1238.48     19.48 o 
  -3  -3   4       92.32      117.36      3.01 o 
  -2  -3   4      110.63      109.87      5.19 o 
  -1  -3   4      181.62      210.03      4.38 o 
   0  -3   4       12.23       28.24      1.05 o 
   1  -3   4      632.36      690.99      8.83 o 
   2  -3   4       83.86       76.18      2.19 o 
   3  -3   4       53.53       62.60      1.91 o 
   4  -3   4      481.22      475.92      6.57 o 
   5  -3   4      700.75      710.60     12.24 o 
   6  -3   4      103.69       86.09      3.15 o 
   7  -3   4       31.44       30.41      2.52 o 
   8  -3   4       30.50       34.44      2.45 o 
   9  -3   4       60.34       56.00      3.04 o 
  10  -3   4       15.21       14.17      2.07 o 
  11  -3   4       29.20       27.21      3.71 o 
 -12  -2   4        2.24       -0.08      2.17 o 
 -11  -2   4       42.88       47.75      4.22 o 
 -10  -2   4        6.52        2.88      1.63 o 
  -9  -2   4        9.04        9.92      1.69 o 
  -8  -2   4        1.49        3.62      1.31 o 
  -7  -2   4        0.53       -0.28      1.18 o 
  -6  -2   4       24.73       25.45      2.09 o 
  -5  -2   4      481.60      485.64      8.75 o 
  -4  -2   4      381.12      383.97      7.04 o 
  -3  -2   4      818.36      787.05     14.59 o 
  -2  -2   4       45.62       49.14      2.95 o 
  -1  -2   4     5200.92     5298.37     62.30 o 
   0  -2   4      189.91      170.78      3.18 o 
   1  -2   4       31.36       17.03      0.84 o 
   2  -2   4      165.88      159.43      2.66 o 
   3  -2   4     2099.04     1998.50     24.20 o 
   4  -2   4       30.39       38.99      1.47 o 
   5  -2   4      485.06      538.14      7.59 o 
   6  -2   4      378.41      394.72      7.87 o 
   7  -2   4      179.29      166.24      4.62 o 
   8  -2   4        0.23        0.96      1.18 o 
   9  -2   4        8.99        9.84      1.79 o 
  10  -2   4       50.99       57.55      3.27 o 
  11  -2   4       19.69       24.43      5.15 o 
 -12  -1   4        3.19        1.85      2.21 o 
 -11  -1   4       22.31       24.76      3.43 o 
 -10  -1   4        8.63       11.86      2.42 o 
  -9  -1   4        0.12        0.76      1.15 o 
  -8  -1   4        0.20        1.88      1.21 o 
  -7  -1   4       36.83       41.85      3.14 o 
  -6  -1   4       34.87       31.28      2.31 o 
  -5  -1   4       41.84       40.60      1.99 o 
  -4  -1   4      778.29      649.90      9.06 o 
  -3  -1   4      152.24      128.77      2.20 o 
  -2  -1   4        4.00        3.58      1.61 o 
  -1  -1   4      361.51      340.48      4.63 o 
   0  -1   4     6449.23     6398.22     88.88 o 
   1  -1   4      445.13      455.20      7.37 o 
   2  -1   4      104.89       96.17      1.94 o 
   3  -1   4     2100.66     2139.36     25.88 o 
   4  -1   4      109.60       90.28      2.15 o 
   5  -1   4      149.91      175.13      3.35 o 
   6  -1   4       42.70       43.79      1.77 o 
   7  -1   4       44.71       40.10      2.48 o 
   8  -1   4       31.45       32.12      2.40 o 
   9  -1   4        0.04       -1.59      1.50 o 
  10  -1   4       27.28       26.56      5.60 o 
 -12   0   4        9.22        9.84      2.76 o 
 -11   0   4        6.35        9.39      2.47 o 
 -10   0   4        1.36        2.44      1.74 o 
  -9   0   4        8.03        4.91      1.39 o 
  -8   0   4       36.41       36.15      2.27 o 
  -7   0   4       25.51       17.91      2.22 o 
  -6   0   4       67.49       52.86      2.19 o 
  -5   0   4       14.31        8.54      1.06 o 
  -4   0   4      171.36      140.25      2.52 o 
  -3   0   4      589.39      563.17      7.37 o 
  -2   0   4      444.76      467.03      6.17 o 
  -1   0   4     1231.14     1144.29     14.03 o 
   0   0   4       86.32       84.00      1.64 o 
   1   0   4       17.38       12.64      0.73 o 
   2   0   4      150.32      173.87      2.94 o 
   3   0   4        1.46        1.01      0.51 o 
   4   0   4     1194.18     1205.30     15.84 o 
   5   0   4       60.42       40.06      1.63 o 
   6   0   4      228.18      202.38      3.96 o 
   7   0   4      184.29      180.74      4.91 o 
   8   0   4       41.19       37.97      2.65 o 
   9   0   4       47.01       38.04      4.18 o 
  10   0   4       13.37       18.03      4.00 o 
 -12   1   4        1.33        0.20      1.88 o 
 -11   1   4       11.89        8.63      2.41 o 
 -10   1   4        0.05       -1.12      1.50 o 
  -9   1   4       60.02       64.07      2.92 o 
  -8   1   4      115.59      119.64      4.91 o 
  -7   1   4      331.15      345.57      6.92 o 
  -6   1   4       12.50       12.23      0.98 o 
  -5   1   4      460.94      495.14      6.92 o 
  -4   1   4        5.22       10.12      0.77 o 
  -3   1   4      267.07      294.79      4.31 o 
  -2   1   4     1646.27     1496.34     18.21 o 
  -1   1   4     1689.98     1586.74     23.45 o 
   0   1   4     2305.39     2269.07     33.08 o 
   1   1   4      789.01      823.61     10.47 o 
   2   1   4      431.40      400.66      5.66 o 
   3   1   4       19.43       17.48      1.02 o 
   4   1   4      179.09      168.69      3.26 o 
   5   1   4       86.02       76.81      2.28 o 
   6   1   4       73.72       80.34      2.52 o 
   7   1   4       26.81       27.25      2.41 o 
   8   1   4       51.62       48.52      4.38 o 
   9   1   4       52.21       49.08      4.67 o 
 -12   2   4        5.52        4.06      2.35 o 
 -11   2   4        0.07       -1.17      1.62 o 
 -10   2   4       20.79       19.44      2.88 o 
  -9   2   4        0.19        0.14      1.68 o 
  -8   2   4        1.00        1.20      1.21 o 
  -7   2   4      427.63      416.78      6.43 o 
  -6   2   4       59.63       56.98      1.81 o 
  -5   2   4      313.97      337.66      5.15 o 
  -4   2   4      115.70      112.75      2.66 o 
  -3   2   4      996.41      983.82     12.42 o 
  -2   2   4      208.00      181.83      4.58 o 
  -1   2   4      551.93      602.60     11.50 o 
   0   2   4       68.21       77.34      2.42 o 
   1   2   4      155.55      184.86      4.09 o 
   2   2   4       93.36       96.70      2.02 o 
   3   2   4      708.86      754.12     12.53 o 
   4   2   4      270.13      262.95      7.20 o 
   5   2   4        0.40       -1.35      1.20 o 
   6   2   4       82.52       76.88      3.30 o 
   7   2   4        9.71        8.73      1.92 o 
   8   2   4        0.07       -3.55      2.37 o 
 -12   3   4       14.90       17.09      3.12 o 
 -11   3   4        1.12        0.65      1.88 o 
 -10   3   4       19.06       22.62      3.05 o 
  -9   3   4        2.17        2.91      1.73 o 
  -8   3   4       27.03       30.60      2.70 o 
  -7   3   4       62.65       60.84      2.05 o 
  -6   3   4       59.86       51.28      1.78 o 
  -5   3   4      391.33      334.66      5.21 o 
  -4   3   4        0.02       -0.60      0.53 o 
  -3   3   4      302.59      324.87      4.85 o 
  -2   3   4      292.52      278.31      5.48 o 
  -1   3   4      367.53      411.84     13.68 o 
   0   3   4       44.71       51.67      2.08 o 
   1   3   4       84.40       85.55      2.76 o 
   2   3   4      671.67      675.40     32.02 o 
   3   3   4       75.86       75.76      3.07 o 
   4   3   4      107.49      105.73      3.53 o 
   5   3   4        8.74        9.28      1.82 o 
   6   3   4       84.19       96.67      3.73 o 
   7   3   4      117.98      134.06      4.52 o 
   8   3   4        0.58        1.06      2.79 o 
 -12   4   4        2.10        1.33      2.17 o 
 -11   4   4        4.10        1.27      1.94 o 
 -10   4   4        7.30        7.87      2.21 o 
  -9   4   4       60.03       57.82      2.78 o 
  -8   4   4        2.75        0.31      1.05 o 
  -7   4   4        9.31       11.55      1.23 o 
  -6   4   4        2.65        2.14      0.81 o 
  -5   4   4        0.27       -0.73      0.63 o 
  -4   4   4      149.95      152.87      3.64 o 
  -3   4   4       23.94       23.80      1.13 o 
  -2   4   4      511.64      470.70      8.45 o 
  -1   4   4       41.54       44.31      3.33 o 
   0   4   4      171.19      151.04      3.96 o 
   1   4   4       12.83       12.28      1.68 o 
   2   4   4        1.36        3.94      1.36 o 
   3   4   4       29.59       31.24      3.44 o 
   4   4   4       59.85       64.17      4.28 o 
   5   4   4       44.30       47.45      2.82 o 
   6   4   4        0.01        0.42      1.59 o 
   7   4   4       52.88       57.38      3.35 o 
   8   4   4        3.23        2.58      2.68 o 
 -12   5   4        2.66        4.37      2.53 o 
 -11   5   4        9.70        8.14      2.47 o 
 -10   5   4       16.84       16.23      2.03 o 
  -9   5   4        1.05        0.45      1.60 o 
  -8   5   4       11.96       14.02      1.68 o 
  -7   5   4       20.69       17.93      1.41 o 
  -6   5   4       21.85       25.26      1.74 o 
  -5   5   4       11.16       13.24      1.26 o 
  -4   5   4        3.60        0.93      1.15 o 
  -3   5   4      105.31       87.24      3.01 o 
  -2   5   4       26.53       25.36      2.01 o 
  -1   5   4      176.21      162.62      4.32 o 
   0   5   4      389.62      353.07      7.20 o 
   1   5   4      117.86      118.36      4.12 o 
   2   5   4      167.28      147.74      4.31 o 
   3   5   4       30.00       28.21      2.25 o 
   4   5   4       38.69       37.78      2.67 o 
   5   5   4        9.86        8.07      1.94 o 
   6   5   4       19.11       17.22      2.43 o 
   7   5   4        1.88        1.70      2.53 o 
 -12   6   4        2.57        6.40      2.58 o 
 -11   6   4        0.83        1.05      2.05 o 
 -10   6   4       39.92       40.60      2.73 o 
  -9   6   4       34.24       41.35      3.83 o 
  -8   6   4       34.91       37.40      2.91 o 
  -7   6   4       22.85       19.39      2.90 o 
  -6   6   4       14.90       17.08      1.86 o 
  -5   6   4      193.23      186.79      4.78 o 
  -4   6   4        1.31       -1.62      1.29 o 
  -3   6   4        2.03        1.90      1.40 o 
  -2   6   4        0.85        3.38      1.51 o 
  -1   6   4      351.77      293.48      6.53 o 
   0   6   4        1.96       -1.81      1.95 o 
   1   6   4        3.03        3.85      1.50 o 
   2   6   4       10.98       12.73      2.46 o 
   3   6   4       32.38       32.43      2.67 o 
   4   6   4       57.89       68.58      3.44 o 
   5   6   4        1.62        0.17      1.67 o 
   6   6   4       16.50       20.74      3.70 o 
   7   6   4        0.18       -2.59      2.56 o 
 -11   7   4        0.04       -1.73      2.12 o 
 -10   7   4        4.44        5.52      2.49 o 
  -9   7   4        5.39        5.87      2.53 o 
  -8   7   4        4.03        7.28      2.43 o 
  -7   7   4        5.78        5.25      2.11 o 
  -6   7   4       20.68       11.43      1.81 o 
  -5   7   4      103.29       95.90      3.56 o 
  -4   7   4       19.25       17.24      2.14 o 
  -3   7   4        1.00       -0.70      1.40 o 
  -2   7   4       25.80       26.33      2.29 o 
  -1   7   4      143.26      133.10      5.94 o 
   0   7   4       12.93       15.58      2.22 o 
   1   7   4       50.14       53.70      5.41 o 
   2   7   4       72.86       88.05      3.74 o 
   3   7   4       60.79       69.69      4.26 o 
   4   7   4        1.96        0.09      1.69 o 
   5   7   4        4.00        0.41      1.89 o 
 -11   8   4        1.10       -0.97      2.38 o 
 -10   8   4        0.03       -0.23      2.30 o 
  -9   8   4       13.68       11.69      3.03 o 
  -8   8   4       34.62       32.05      3.64 o 
  -7   8   4       10.82       10.07      2.77 o 
  -6   8   4       16.71       12.16      2.85 o 
  -5   8   4        0.96        1.16      1.61 o 
  -4   8   4       29.83       32.01      2.55 o 
  -3   8   4        0.14       -0.36      1.55 o 
  -2   8   4        9.44       17.45      2.24 o 
  -1   8   4       16.00       17.13      2.27 o 
   0   8   4        5.93        4.43      2.10 o 
   1   8   4        0.76        2.07      1.99 o 
   2   8   4       64.51       76.23      6.37 o 
   3   8   4       13.39       12.32      2.32 o 
   4   8   4       14.14       20.18      2.75 o 
 -10   9   4        0.10        0.18      2.56 o 
  -9   9   4        2.83        0.05      2.20 o 
  -8   9   4       18.29       17.12      3.34 o 
  -7   9   4       11.12        9.02      2.97 o 
  -6   9   4       65.60       69.23      5.14 o 
  -5   9   4       11.97       15.08      3.74 o 
  -4   9   4        6.01        3.54      2.27 o 
  -3   9   4        1.77        0.92      1.66 o 
  -2   9   4        0.01       -1.18      1.58 o 
  -1   9   4       17.09       16.19      2.37 o 
   0   9   4       25.47       26.39      2.78 o 
   1   9   4       54.23       73.86      3.82 o 
   2   9   4        1.99        0.21      1.90 o 
   3   9   4        5.07        3.43      2.24 o 
  -9  10   4       16.02       12.86      3.29 o 
  -8  10   4        1.92        2.65      2.59 o 
  -7  10   4        0.34        0.88      2.91 o 
  -6  10   4       28.41       37.01      4.82 o 
  -5  10   4        0.82       -1.67      2.62 o 
  -4  10   4        4.88        2.00      1.93 o 
  -3  10   4        8.26        6.24      2.03 o 
  -2  10   4       30.22       36.90      3.20 o 
  -1  10   4        9.46       13.70      2.43 o 
   0  10   4       11.08        4.72      2.86 o 
   1  10   4       28.42       30.50      3.18 o 
  -6  11   4        1.36        0.85      2.76 o 
  -5  11   4        4.58        0.44      2.82 o 
  -4  11   4        0.33        0.11      1.95 o 
  -3  11   4        0.56        0.02      2.09 o 
  -2  11   4       13.59        9.94      2.55 o 
   5 -14   5        0.00        0.00      2.23 o 
  -2 -13   5        0.40        4.12      2.04 o 
  -1 -13   5       16.76       29.23      3.28 o 
   3 -13   5        2.55        3.34      2.40 o 
   4 -13   5        2.26        0.71      1.51 o 
   5 -13   5        0.10        1.65      1.63 o 
   6 -13   5        0.07       -0.87      1.58 o 
   7 -13   5        0.16       -0.38      1.59 o 
   8 -13   5        1.03        1.42      1.86 o 
  -4 -12   5        5.47        8.20      2.11 o 
  -3 -12   5       41.48       45.36      3.36 o 
  -2 -12   5        5.76        0.98      1.91 o 
  -1 -12   5        1.43        1.01      1.72 o 
   0 -12   5        0.01        2.39      1.62 o 
   1 -12   5       22.62       26.34      3.24 o 
   3 -12   5       30.13       29.76      2.60 o 
   4 -12   5       20.22       15.77      2.23 o 
   5 -12   5        1.30        1.69      1.60 o 
   6 -12   5        0.02       -2.06      1.37 o 
   7 -12   5        7.67        5.43      1.98 o 
   8 -12   5        3.45        2.97      1.91 o 
   9 -12   5        4.36        6.75      2.14 o 
  -5 -11   5       12.16       14.27      2.54 o 
  -4 -11   5        0.60       -1.90      1.75 o 
  -3 -11   5       11.73       14.51      2.27 o 
  -2 -11   5        8.56       11.93      1.62 o 
  -1 -11   5        8.90        6.74      1.36 o 
   0 -11   5       89.56       82.92      4.73 o 
   1 -11   5        1.73        6.03      1.54 o 
   2 -11   5      108.13      107.61      4.18 o 
   3 -11   5       16.54       13.95      2.05 o 
   4 -11   5       46.48       41.29      3.19 o 
   5 -11   5        1.85        0.15      1.47 o 
   6 -11   5        8.98       10.83      3.00 o 
   7 -11   5        1.47       -0.29      1.53 o 
   8 -11   5        1.04        1.20      1.71 o 
   9 -11   5        7.88        3.86      1.96 o 
  10 -11   5        1.56        1.55      4.07 o 
  -6 -10   5        5.47        8.07      2.23 o 
  -5 -10   5        0.30       -0.06      1.22 o 
  -4 -10   5        1.30        0.78      1.15 o 
  -3 -10   5        2.49        1.31      1.21 o 
  -2 -10   5       20.67       23.49      1.82 o 
  -1 -10   5        0.33       -0.18      1.00 o 
   0 -10   5        1.67        0.65      0.95 o 
   1 -10   5      142.58      145.61      3.40 o 
   2 -10   5       16.20       15.47      1.81 o 
   3 -10   5      123.57      128.12      4.26 o 
   4 -10   5      100.07      109.01      4.05 o 
   5 -10   5       28.42       34.96      2.67 o 
   6 -10   5      102.30      127.15      8.66 o 
   7 -10   5        3.70        4.03      1.90 o 
   8 -10   5       14.45       12.96      2.27 o 
   9 -10   5        8.24        5.80      2.96 o 
  10 -10   5        0.07       -0.65      1.73 o 
  -7  -9   5       17.68       29.88      6.39 o 
  -6  -9   5        3.08        2.79      1.32 o 
  -5  -9   5       33.66       39.75      2.20 o 
  -4  -9   5       11.73       12.68      1.53 o 
  -3  -9   5       23.25       21.25      1.91 o 
  -2  -9   5        3.62        0.21      0.94 o 
  -1  -9   5       13.04       17.53      1.45 o 
   0  -9   5       10.61       12.37      1.51 o 
   1  -9   5      205.62      224.43      3.99 o 
   2  -9   5        6.94       11.51      1.24 o 
   3  -9   5      182.04      180.22      4.86 o 
   4  -9   5      101.85      119.02      4.04 o 
   5  -9   5        0.19       -0.75      1.18 o 
   6  -9   5       10.02        9.03      1.80 o 
   7  -9   5        0.35       -1.75      1.16 o 
   8  -9   5       15.14       18.72      2.45 o 
   9  -9   5        1.71       -0.58      1.63 o 
  10  -9   5        2.03       -0.19      1.76 o 
  11  -9   5        0.14       -0.32      2.73 o 
  -8  -8   5        0.03       -0.36      1.47 o 
  -7  -8   5        0.10       -0.17      1.37 o 
  -6  -8   5        0.14        0.96      1.06 o 
  -5  -8   5       60.16       65.38      3.65 o 
  -4  -8   5       36.90       36.26      2.00 o 
  -3  -8   5      117.48      120.94      3.10 o 
  -2  -8   5       14.62       12.97      1.30 o 
  -1  -8   5      188.39      180.02      3.61 o 
   0  -8   5      178.13      173.42      2.94 o 
   1  -8   5        2.31        4.84      0.81 o 
   2  -8   5        1.43        2.81      0.82 o 
   3  -8   5      645.22      634.53     11.50 o 
   4  -8   5        4.02        1.89      1.57 o 
   5  -8   5      139.25      160.52      9.36 o 
   6  -8   5        2.98        1.47      1.35 o 
   7  -8   5       46.91       50.01      3.07 o 
   8  -8   5        2.07        1.47      1.57 o 
   9  -8   5        7.79       10.00      2.24 o 
  10  -8   5        2.93        2.24      1.78 o 
  11  -8   5        3.64        5.00      2.17 o 
  -9  -7   5        8.78        8.76      2.71 o 
  -8  -7   5        0.84        1.75      1.56 o 
  -7  -7   5       21.01       21.70      2.31 o 
  -6  -7   5        0.40        1.54      1.33 o 
  -5  -7   5        0.83       -0.85      1.25 o 
  -4  -7   5      110.79      108.68      2.92 o 
  -3  -7   5       26.12       22.49      1.49 o 
  -2  -7   5      383.62      365.95      6.10 o 
  -1  -7   5      191.96      204.04      3.74 o 
   0  -7   5      603.08      605.06      7.08 o 
   1  -7   5      362.61      360.70      5.59 o 
   2  -7   5      348.40      340.02      5.33 o 
   3  -7   5      262.75      285.22     13.32 o 
   4  -7   5      326.17      382.41      7.85 o 
   5  -7   5      187.82      190.95     14.57 o 
   6  -7   5        0.92        1.05      1.97 o 
   7  -7   5        0.80       -1.15      1.24 o 
   8  -7   5       85.92       84.58      4.73 o 
   9  -7   5       13.93       18.17      2.89 o 
  10  -7   5        0.29       -1.65      1.55 o 
  11  -7   5       17.12       21.62      5.55 o 
 -10  -6   5       29.81       39.56      4.11 o 
  -9  -6   5       16.90       15.47      2.24 o 
  -8  -6   5        8.71        8.02      1.73 o 
  -7  -6   5        7.90        7.50      1.64 o 
  -6  -6   5       97.11       94.84      3.95 o 
  -5  -6   5      151.75      170.73      4.73 o 
  -4  -6   5      248.55      229.01      5.43 o 
  -3  -6   5        0.36       -0.74      0.73 o 
  -2  -6   5      471.44      427.49     10.10 o 
  -1  -6   5        0.59        4.20      0.67 o 
   0  -6   5       26.35       30.83      1.68 o 
   1  -6   5        5.56        2.89      0.95 o 
   2  -6   5       24.65       18.87      1.53 o 
   3  -6   5        2.72        4.44      1.07 o 
   4  -6   5      375.31      389.86      7.84 o 
   5  -6   5       75.58       75.71      3.05 o 
   6  -6   5       21.12       23.95      2.14 o 
   7  -6   5       12.72       16.16      2.00 o 
   8  -6   5        5.03        4.77      1.80 o 
   9  -6   5       26.23       31.38      4.37 o 
  10  -6   5        0.50       -0.36      1.46 o 
  11  -6   5        2.02        1.89      1.78 o 
 -10  -5   5        4.44        4.29      1.84 o 
  -9  -5   5       22.62       19.15      2.23 o 
  -8  -5   5        0.01       -0.03      1.59 o 
  -7  -5   5       51.76       54.22      2.83 o 
  -6  -5   5      159.68      163.05      4.65 o 
  -5  -5   5      522.89      490.70      9.40 o 
  -4  -5   5      102.31      114.25      5.84 o 
  -3  -5   5      195.75      212.77      7.46 o 
  -2  -5   5     1048.28     1043.57     16.73 o 
  -1  -5   5      355.67      329.02      4.86 o 
   0  -5   5      102.71       80.23      2.48 o 
   1  -5   5      232.61      268.95      4.22 o 
   2  -5   5      155.69      124.04      2.48 o 
   3  -5   5      378.29      442.19     10.58 o 
   4  -5   5       11.27       13.96      1.50 o 
   5  -5   5      178.58      176.68      4.67 o 
   6  -5   5       31.95       32.61      2.23 o 
   7  -5   5       28.53       30.54      2.40 o 
   8  -5   5      183.36      172.17      5.91 o 
   9  -5   5       29.47       24.74      5.25 o 
  10  -5   5        0.35        0.54      1.33 o 
  11  -5   5        7.81        5.24      2.06 o 
 -11  -4   5        5.59        4.38      1.92 o 
 -10  -4   5        0.30       -0.95      1.31 o 
  -9  -4   5        1.34        1.59      2.74 o 
  -8  -4   5       25.69       28.58      2.26 o 
  -7  -4   5        3.02        0.85      1.19 o 
  -6  -4   5       48.88       38.25      2.27 o 
  -5  -4   5      158.41      145.93      4.01 o 
  -4  -4   5      132.04      137.87      3.75 o 
  -3  -4   5       17.14       15.24      1.33 o 
  -2  -4   5      341.67      289.73      6.44 o 
  -1  -4   5        3.60        3.97      0.61 o 
   0  -4   5      666.93      713.22      9.27 o 
   1  -4   5     1255.26     1447.06     17.83 o 
   2  -4   5      361.48      364.64      9.76 o 
   3  -4   5       66.49       78.63      1.85 o 
   4  -4   5       43.28       38.17      2.03 o 
   5  -4   5      484.46      486.86      9.23 o 
   6  -4   5       18.40       27.78      2.65 o 
   7  -4   5       91.20       98.16      3.69 o 
   8  -4   5       59.21       56.76      3.05 o 
   9  -4   5       15.80       12.59      2.00 o 
  10  -4   5        5.22        4.61      1.75 o 
  11  -4   5       52.36       54.88      4.63 o 
 -11  -3   5        1.61        1.01      1.70 o 
 -10  -3   5       23.65       28.57      2.55 o 
  -9  -3   5        9.83       14.77      1.97 o 
  -8  -3   5       66.71       56.99      2.85 o 
  -7  -3   5      142.91      137.73      5.19 o 
  -6  -3   5        2.18        2.98      1.12 o 
  -5  -3   5     1381.32     1410.07     22.30 o 
  -4  -3   5      254.82      249.39      5.33 o 
  -3  -3   5      991.98      911.58     14.68 o 
  -2  -3   5      250.12      228.68      3.52 o 
  -1  -3   5      765.05      759.56      9.72 o 
   0  -3   5     5754.53     5825.76     68.47 o 
   1  -3   5        7.11       11.14      2.40 o 
   2  -3   5       85.90       69.92      2.70 o 
   3  -3   5        5.33        6.05      0.69 o 
   4  -3   5     1504.30     1494.92     18.65 o 
   5  -3   5        0.21        1.35      0.98 o 
   6  -3   5       72.62       74.21      2.99 o 
   7  -3   5      163.23      155.49      4.59 o 
   8  -3   5       26.04       22.80      2.23 o 
   9  -3   5       14.40       12.20      1.98 o 
  10  -3   5       29.37       20.04      2.44 o 
  11  -3   5       22.83       21.31      4.59 o 
 -12  -2   5        2.08        1.33      2.29 o 
 -11  -2   5        6.49        7.49      2.49 o 
 -10  -2   5       24.61       21.90      2.23 o 
  -9  -2   5       12.59       14.68      1.88 o 
  -8  -2   5        7.17        6.68      1.43 o 
  -7  -2   5      205.54      189.49      4.90 o 
  -6  -2   5       22.62       23.28      1.78 o 
  -5  -2   5        0.15        1.68      0.88 o 
  -4  -2   5       79.01       65.58      2.30 o 
  -3  -2   5     1061.53     1066.53     15.76 o 
  -2  -2   5      444.77      464.03      6.23 o 
  -1  -2   5     2437.47     2402.39     29.53 o 
   0  -2   5      208.62      168.72      2.84 o 
   1  -2   5      268.94      259.05      3.94 o 
   2  -2   5      606.04      591.27      7.89 o 
   3  -2   5      371.59      364.33      5.37 o 
   4  -2   5     1044.67     1164.55     14.84 o 
   5  -2   5        8.12        5.72      0.85 o 
   6  -2   5      174.27      178.21      4.70 o 
   7  -2   5      138.12      125.28      4.06 o 
   8  -2   5        1.10       -1.26      1.11 o 
   9  -2   5       19.90       20.44      3.93 o 
  10  -2   5        0.75       -0.41      2.21 o 
  11  -2   5        4.70        2.97      3.59 o 
 -12  -1   5        0.32       -0.88      1.96 o 
 -11  -1   5        0.07       -0.86      1.76 o 
 -10  -1   5        1.34        1.26      1.31 o 
  -9  -1   5       18.37       18.35      4.91 o 
  -8  -1   5       98.56       98.17      3.51 o 
  -7  -1   5      397.51      379.03      7.67 o 
  -6  -1   5      161.58      143.75      3.84 o 
  -5  -1   5     1565.56     1489.61     23.20 o 
  -4  -1   5       41.34       39.94      1.24 o 
  -3  -1   5     3005.09     2939.91     38.09 o 
  -2  -1   5     3379.32     3425.77     52.54 o 
  -1  -1   5     4022.35     3969.73     46.93 o 
   0  -1   5      905.56      872.29     11.02 o 
   1  -1   5     2568.22     2529.77     36.73 o 
   2  -1   5     1402.83     1431.49     17.70 o 
   3  -1   5      218.76      235.25      3.90 o 
   4  -1   5      222.49      223.67      3.91 o 
   5  -1   5        1.37        4.63      1.29 o 
   6  -1   5      166.45      156.99      4.37 o 
   7  -1   5       10.09        9.14      2.69 o 
   8  -1   5       17.72       18.23      2.13 o 
   9  -1   5       16.91       23.14      3.99 o 
  10  -1   5        0.15        1.97      3.14 o 
 -12   0   5        1.75        6.03      2.46 o 
 -11   0   5        2.18        0.94      1.88 o 
 -10   0   5       28.02       27.37      2.36 o 
  -9   0   5        0.55        0.41      1.19 o 
  -8   0   5      219.90      236.75      5.71 o 
  -7   0   5       28.12       26.01      1.93 o 
  -6   0   5      250.66      241.08      5.30 o 
  -5   0   5      165.42      158.50      2.95 o 
  -4   0   5       12.80        5.32      0.65 o 
  -3   0   5        1.52        0.95      0.47 o 
  -2   0   5       32.00       35.01      1.50 o 
  -1   0   5        1.91       -0.44      0.50 o 
   0   0   5     1004.26      893.08     11.29 o 
   1   0   5        7.82        7.51      0.68 o 
   2   0   5        1.59        1.28      0.66 o 
   3   0   5       30.51       34.32      1.39 o 
   4   0   5       40.96       35.48      1.54 o 
   5   0   5       20.85       20.30      1.36 o 
   6   0   5      436.04      469.70     16.74 o 
   7   0   5        1.42        0.68      2.53 o 
   8   0   5        2.16        0.65      2.59 o 
   9   0   5       46.58       52.92      4.94 o 
  10   0   5       12.27       17.24      4.28 o 
 -12   1   5        2.16        1.08      2.08 o 
 -11   1   5        4.26        3.49      2.12 o 
 -10   1   5       41.19       42.42      3.70 o 
  -9   1   5        4.97        6.92      1.56 o 
  -8   1   5      238.55      210.45      7.13 o 
  -7   1   5        0.00       -1.43      0.95 o 
  -6   1   5        0.97        1.15      1.02 o 
  -5   1   5       42.83       31.49      1.33 o 
  -4   1   5      193.20      189.57      3.29 o 
  -3   1   5      451.57      483.40      6.66 o 
  -2   1   5        0.79        0.09      0.46 o 
  -1   1   5     1482.76     1426.39     17.53 o 
   0   1   5      447.74      514.74      6.91 o 
   1   1   5      186.53      171.33      2.90 o 
   2   1   5      140.08      117.42      2.37 o 
   3   1   5      705.17      715.29     11.99 o 
   4   1   5      165.17      142.12      3.92 o 
   5   1   5       94.96       90.57      3.34 o 
   6   1   5      714.69      769.98     17.16 o 
   7   1   5        0.32       -3.21      2.14 o 
   8   1   5       37.66       43.03      4.76 o 
   9   1   5        7.67        8.43      3.65 o 
 -12   2   5        0.00        2.34      2.17 o 
 -11   2   5       11.40        8.67      2.50 o 
 -10   2   5       25.57       19.09      2.87 o 
  -9   2   5      195.41      180.86      4.91 o 
  -8   2   5      237.61      227.43      5.47 o 
  -7   2   5       10.68       11.79      3.41 o 
  -6   2   5      397.88      377.76      5.86 o 
  -5   2   5        5.04        2.94      0.76 o 
  -4   2   5      469.49      507.08      9.76 o 
  -3   2   5      146.21      144.25      2.71 o 
  -2   2   5      146.09      144.40      5.71 o 
  -1   2   5      475.67      434.49      7.73 o 
   0   2   5      275.87      280.66      5.60 o 
   1   2   5      103.06       94.81      2.89 o 
   2   2   5        2.99       -0.92      0.99 o 
   3   2   5       35.00       32.33      2.24 o 
   4   2   5      548.64      541.25     10.00 o 
   5   2   5      106.71      112.11      3.92 o 
   6   2   5        6.43        6.43      1.79 o 
   7   2   5       19.50       22.74      3.06 o 
   8   2   5       41.20       49.75      4.70 o 
   9   2   5        0.48       -3.65      3.17 o 
 -12   3   5        0.90       -0.55      1.90 o 
 -11   3   5       25.39       20.24      3.15 o 
 -10   3   5       85.92       84.05      4.97 o 
  -9   3   5      134.58      130.67      5.97 o 
  -8   3   5       29.56       36.61      1.94 o 
  -7   3   5       65.64       55.97      2.22 o 
  -6   3   5      205.69      196.79      3.75 o 
  -5   3   5       23.02       20.24      1.22 o 
  -4   3   5       25.81       25.80      1.29 o 
  -3   3   5      180.89      153.31      2.85 o 
  -2   3   5       79.59       70.18      2.48 o 
  -1   3   5       15.39       16.19      1.80 o 
   0   3   5      324.71      312.47      6.30 o 
   1   3   5     1529.75     1539.41     37.69 o 
   2   3   5       83.31       83.91      6.13 o 
   3   3   5      211.04      208.22      5.17 o 
   4   3   5      654.49      642.87     11.69 o 
   5   3   5      116.23      121.55      4.16 o 
   6   3   5       13.94        9.86      2.03 o 
   7   3   5        8.97       10.12      2.22 o 
   8   3   5       54.37       61.20      5.35 o 
 -12   4   5        0.02       -0.42      2.03 o 
 -11   4   5        0.17       -0.39      1.82 o 
 -10   4   5       13.95       19.95      3.05 o 
  -9   4   5        9.46       10.33      1.71 o 
  -8   4   5        3.96        2.22      0.98 o 
  -7   4   5        7.32        6.13      1.04 o 
  -6   4   5       77.09       71.88      2.19 o 
  -5   4   5        1.37       -0.31      0.84 o 
  -4   4   5       48.22       49.72      2.34 o 
  -3   4   5      117.92      106.08      4.88 o 
  -2   4   5      422.82      428.99      8.12 o 
  -1   4   5      291.11      295.23      6.60 o 
   0   4   5        6.97        8.14      1.53 o 
   1   4   5      425.56      385.97     13.65 o 
   2   4   5        3.59        1.68      1.35 o 
   3   4   5      176.87      158.85      6.20 o 
   4   4   5        0.83        0.50      2.27 o 
   5   4   5        2.12        1.01      1.60 o 
   6   4   5       30.11       38.11      2.92 o 
   7   4   5        5.88        7.30      2.26 o 
 -12   5   5        0.66       -2.43      1.91 o 
 -11   5   5       27.37       21.03      3.31 o 
 -10   5   5       10.91       10.74      2.59 o 
  -9   5   5        7.53        8.95      1.60 o 
  -8   5   5        0.46        0.35      1.11 o 
  -7   5   5       73.78       71.31      2.92 o 
  -6   5   5       35.56       29.76      3.10 o 
  -5   5   5      142.61      139.88      4.11 o 
  -4   5   5        0.10       -2.37      2.04 o 
  -3   5   5        2.07        0.75      1.31 o 
  -2   5   5      887.31      838.63     14.25 o 
  -1   5   5       15.47       16.51      1.97 o 
   0   5   5       24.03       22.91      2.16 o 
   1   5   5       62.74       62.70      2.90 o 
   2   5   5       26.72       25.61      2.30 o 
   3   5   5      113.57      107.56      3.95 o 
   4   5   5        4.62        2.55      2.35 o 
   5   5   5        0.87       -1.00      5.50 o 
   6   5   5       16.63       25.40      3.75 o 
   7   5   5        9.51       13.04      3.43 o 
 -11   6   5       20.60       22.44      3.50 o 
 -10   6   5        2.68        0.67      2.26 o 
  -9   6   5        2.57       -0.08      1.90 o 
  -8   6   5        6.72        3.93      2.20 o 
  -7   6   5       78.18       90.04      4.75 o 
  -6   6   5       21.79       25.44      3.14 o 
  -5   6   5        0.12       -0.50      1.46 o 
  -4   6   5      225.19      228.33      5.65 o 
  -3   6   5      279.56      246.78      5.94 o 
  -2   6   5       78.75       69.32      3.11 o 
  -1   6   5        2.65        1.90      1.46 o 
   0   6   5       72.50       78.30      3.34 o 
   1   6   5       21.80       18.19      3.13 o 
   2   6   5        9.01        8.69      1.93 o 
   3   6   5       15.84       21.64      4.37 o 
   4   6   5        0.90        0.47      1.77 o 
   5   6   5        3.42        1.88      2.30 o 
   6   6   5       26.19       35.62      3.45 o 
 -10   7   5        0.00       -1.20      2.26 o 
  -9   7   5        4.17        5.64      2.55 o 
  -8   7   5        9.78        5.88      2.44 o 
  -7   7   5        7.07        2.18      2.17 o 
  -6   7   5        2.17        3.49      1.68 o 
  -5   7   5       15.08       12.18      2.05 o 
  -4   7   5      264.10      264.18      6.44 o 
  -3   7   5       15.89       11.42      1.96 o 
  -2   7   5        3.07        3.06      2.05 o 
  -1   7   5       37.67       32.26      2.52 o 
   0   7   5       90.66       94.13      3.80 o 
   1   7   5       35.81       42.46      4.28 o 
   2   7   5        6.84        5.44      1.94 o 
   3   7   5        6.35        5.07      2.32 o 
   4   7   5       16.99       22.10      2.80 o 
   5   7   5        9.15       10.61      2.60 o 
 -10   8   5        4.49        0.74      2.29 o 
  -9   8   5        4.81        3.28      2.49 o 
  -8   8   5        8.16        7.64      2.73 o 
  -7   8   5       41.62       47.08      4.43 o 
  -6   8   5        8.62        7.75      2.07 o 
  -5   8   5        5.79        5.31      1.92 o 
  -4   8   5       23.10       24.31      3.01 o 
  -3   8   5        4.33        0.32      1.66 o 
  -2   8   5       22.98       21.94      2.55 o 
  -1   8   5        4.99        4.34      2.21 o 
   0   8   5        7.69        6.22      2.03 o 
   1   8   5        0.39       -2.56      1.71 o 
   2   8   5        1.75       -0.49      2.34 o 
   3   8   5        0.40       -1.37      1.78 o 
  -9   9   5        2.26       -2.46      2.09 o 
  -8   9   5        3.60        3.08      3.08 o 
  -7   9   5       22.49       25.50      4.40 o 
  -6   9   5        1.75       -1.71      2.61 o 
  -5   9   5        6.38        5.32      2.08 o 
  -4   9   5        2.12       -0.67      1.83 o 
  -3   9   5        0.31       -0.26      1.68 o 
  -2   9   5        6.95        7.18      3.00 o 
  -1   9   5        5.37        5.01      2.09 o 
   0   9   5        3.36        5.40      2.11 o 
   1   9   5        0.16       -1.03      1.88 o 
   2   9   5        3.91        2.91      2.18 o 
  -7  10   5        0.01        0.38      2.71 o 
  -6  10   5        1.40        1.24      2.76 o 
  -5  10   5        6.74        8.66      3.34 o 
  -4  10   5        1.44        1.13      1.99 o 
  -3  10   5       10.33       11.02      2.53 o 
  -2  10   5       38.57       48.29      5.30 o 
  -1  10   5        0.16       -1.88      2.61 o 
   4 -14   6        7.61        9.51      3.24 o 
   5 -14   6        6.11        6.48      2.09 o 
  -2 -13   6        8.14        6.03      2.14 o 
  -1 -13   6        6.31        4.64      1.99 o 
   1 -13   6       41.59       36.15      3.94 o 
   3 -13   6       19.57       12.92      2.94 o 
   4 -13   6        2.90        0.75      1.62 o 
   5 -13   6       12.99       10.66      2.21 o 
   6 -13   6        0.85        0.49      1.76 o 
   7 -13   6        0.32        0.19      1.81 o 
  -4 -12   6       17.12       17.32      2.60 o 
  -3 -12   6        6.69        2.86      3.14 o 
  -2 -12   6       80.17       76.59      2.98 o 
  -1 -12   6        2.01        2.57      1.71 o 
   0 -12   6        2.48        2.20      1.47 o 
   1 -12   6       23.43       22.27      3.20 o 
   2 -12   6        1.36        0.44      1.77 o 
   3 -12   6        6.89        7.69      2.43 o 
   4 -12   6        0.99       -1.34      1.49 o 
   5 -12   6       91.02       96.89      4.28 o 
   6 -12   6        8.02        8.37      2.20 o 
   7 -12   6        1.54        2.27      1.84 o 
   8 -12   6        4.43        0.27      1.75 o 
   9 -12   6       28.39       27.13      3.15 o 
  -5 -11   6       33.12       39.54      4.84 o 
  -4 -11   6        5.17        2.42      1.39 o 
  -3 -11   6        2.03        3.77      1.40 o 
  -2 -11   6       98.21      112.43      3.37 o 
  -1 -11   6       32.03       35.64      2.10 o 
   0 -11   6      104.93      100.95      3.06 o 
   1 -11   6       32.70       38.98      3.67 o 
   2 -11   6        0.23       -1.26      1.41 o 
   3 -11   6       25.82       21.70      4.57 o 
   4 -11   6       57.29       54.25      3.20 o 
   5 -11   6       73.23       75.05      3.67 o 
   6 -11   6        0.12       -0.21      1.55 o 
   7 -11   6       29.81       36.11      4.25 o 
   8 -11   6        0.00       -1.84      1.60 o 
   9 -11   6        5.32        3.44      2.01 o 
  -6 -10   6        7.49        8.46      2.05 o 
  -5 -10   6        8.81        5.94      3.16 o 
  -4 -10   6       12.30       12.88      1.60 o 
  -3 -10   6      138.16      135.45      3.63 o 
  -2 -10   6       14.24       13.58      1.86 o 
  -1 -10   6        0.90       -1.38      1.17 o 
   0 -10   6       85.93       81.75      2.72 o 
   1 -10   6       82.32       85.80      3.35 o 
   2 -10   6       23.08       29.33      2.28 o 
   3 -10   6      102.23       93.01      3.62 o 
   4 -10   6      148.05      164.37      5.11 o 
   5 -10   6        4.44        4.72      1.93 o 
   6 -10   6        0.06       -0.42      1.42 o 
   7 -10   6       15.27       17.09      2.41 o 
   8 -10   6        0.19       -2.09      2.66 o 
   9 -10   6        0.38       -1.06      1.58 o 
  10 -10   6        0.55       -2.13      1.59 o 
  -7  -9   6      111.60      133.39      5.05 o 
  -6  -9   6       36.30       42.76      2.90 o 
  -5  -9   6        0.97        1.99      1.36 o 
  -4  -9   6        0.49       -0.33      1.18 o 
  -3  -9   6      599.53      644.29     15.51 o 
  -2  -9   6       84.31       85.13      4.35 o 
  -1  -9   6        0.00        0.11      0.99 o 
   0  -9   6       17.54       20.97      1.87 o 
   1  -9   6      178.86      175.90      4.76 o 
   2  -9   6       15.32       15.12      1.85 o 
   3  -9   6       31.39       34.85      2.33 o 
   4  -9   6        8.82        9.65      2.02 o 
   5  -9   6        1.54       -0.52      1.27 o 
   6  -9   6       53.19       49.53      3.03 o 
   7  -9   6        7.20        9.57      2.05 o 
   8  -9   6       14.10       14.28      2.37 o 
   9  -9   6       34.44       38.68      6.42 o 
  10  -9   6        0.07       -2.39      1.59 o 
  -8  -8   6        6.77        8.78      2.09 o 
  -7  -8   6       21.08       25.50      2.55 o 
  -6  -8   6       11.37        8.13      1.75 o 
  -5  -8   6      116.51      117.85      4.19 o 
  -4  -8   6      174.78      171.84      5.00 o 
  -3  -8   6        0.11        0.65      1.10 o 
  -2  -8   6       18.53       18.13      1.81 o 
  -1  -8   6       47.66       44.74      2.75 o 
   0  -8   6       45.04       46.98      2.37 o 
   1  -8   6        3.41        7.93      1.08 o 
   2  -8   6        6.63        4.99      0.97 o 
   3  -8   6       87.43       85.56      3.25 o 
   4  -8   6       34.13       34.39      2.49 o 
   5  -8   6       18.02       16.41      1.99 o 
   6  -8   6        8.00       11.54      1.90 o 
   7  -8   6      191.19      185.36      5.65 o 
   8  -8   6        0.00        0.96      1.60 o 
   9  -8   6      168.10      154.65     11.71 o 
  10  -8   6        2.58        0.50      1.85 o 
  11  -8   6       12.90       17.43      6.60 o 
  -9  -7   6        7.23        5.68      2.08 o 
  -8  -7   6       42.56       47.16      3.08 o 
  -7  -7   6        2.52        0.97      1.56 o 
  -6  -7   6       12.81       12.46      1.95 o 
  -5  -7   6      390.22      361.20      9.97 o 
  -4  -7   6       51.11       40.61      2.48 o 
  -3  -7   6       99.21      100.79      3.41 o 
  -2  -7   6       59.57       57.79      2.61 o 
  -1  -7   6      576.87      555.96     10.07 o 
   0  -7   6       21.63       24.65      1.36 o 
   1  -7   6       23.23       21.92      1.39 o 
   2  -7   6        1.42        4.46      0.90 o 
   3  -7   6       28.27       23.31      1.93 o 
   4  -7   6      268.02      266.34      8.44 o 
   5  -7   6       49.00       53.17      2.83 o 
   6  -7   6        7.14        8.91      1.78 o 
   7  -7   6       14.16        7.42      2.13 o 
   8  -7   6       13.93       13.85      4.03 o 
   9  -7   6      117.63      111.35      8.77 o 
  10  -7   6        0.77        0.14      1.68 o 
  11  -7   6        0.02       -0.73      1.75 o 
 -10  -6   6        1.11        2.50      1.84 o 
  -9  -6   6        0.01       -1.79      1.27 o 
  -8  -6   6       22.52       27.64      2.41 o 
  -7  -6   6        7.43        4.77      1.56 o 
  -6  -6   6        2.74        3.30      1.45 o 
  -5  -6   6       21.60       24.72      2.04 o 
  -4  -6   6       31.04       33.40      2.17 o 
  -3  -6   6        0.20       -0.72      1.48 o 
  -2  -6   6      245.04      275.67      5.91 o 
  -1  -6   6       19.68       21.63      1.19 o 
   0  -6   6      204.39      196.08      3.54 o 
   1  -6   6       82.72       89.95      3.53 o 
   2  -6   6       59.94       54.26      1.78 o 
   3  -6   6        5.32        2.64      1.45 o 
   4  -6   6       15.09       21.29      1.96 o 
   5  -6   6        4.47        5.39      1.53 o 
   6  -6   6      210.52      219.25      5.77 o 
   7  -6   6       97.07       95.50      3.87 o 
   8  -6   6      166.58      176.51      5.54 o 
   9  -6   6       51.53       59.67      3.43 o 
  10  -6   6        9.81        8.31      2.22 o 
  11  -6   6        2.27        3.64      2.01 o 
 -10  -5   6        1.49        2.18      2.08 o 
  -9  -5   6        6.10        5.61      1.72 o 
  -8  -5   6      110.23      126.71      4.45 o 
  -7  -5   6      132.44      126.57      4.25 o 
  -6  -5   6       57.08       57.11      2.81 o 
  -5  -5   6       25.34       27.19      2.02 o 
  -4  -5   6      127.85      124.90      3.71 o 
  -3  -5   6      977.56      887.98     14.82 o 
  -2  -5   6      435.27      380.41      7.28 o 
  -1  -5   6       81.94       74.34      2.95 o 
   0  -5   6        0.34        3.34      1.24 o 
   1  -5   6      549.23      551.76      7.67 o 
   2  -5   6      275.52      292.26      4.64 o 
   3  -5   6     1241.31     1357.21     17.10 o 
   4  -5   6      833.78      884.57     14.98 o 
   5  -5   6      142.47      150.67      4.36 o 
   6  -5   6      334.37      299.22      6.91 o 
   7  -5   6        4.02        0.21      2.59 o 
   8  -5   6      120.93      125.43      4.59 o 
   9  -5   6       10.45        9.70      1.99 o 
  10  -5   6        0.00       -2.24      3.65 o 
  11  -5   6        0.19       -0.24      1.63 o 
 -11  -4   6        9.60       15.00      2.40 o 
 -10  -4   6       20.48       18.66      2.34 o 
  -9  -4   6        3.09        4.66      1.62 o 
  -8  -4   6       19.68       21.26      4.31 o 
  -7  -4   6       16.94       19.81      2.05 o 
  -6  -4   6      340.94      322.64      7.06 o 
  -5  -4   6       56.58       70.27      4.03 o 
  -4  -4   6      611.88      677.37     11.85 o 
  -3  -4   6       33.32       27.65      2.70 o 
  -2  -4   6       38.29       30.64      1.14 o 
  -1  -4   6     1522.34     1540.24     22.89 o 
   0  -4   6     2066.46     2062.07     25.07 o 
   1  -4   6     1705.66     1702.35     20.94 o 
   2  -4   6      337.00      308.67      4.79 o 
   3  -4   6        6.24        5.16      0.80 o 
   4  -4   6        0.99       -0.85      0.87 o 
   5  -4   6        4.97        6.30      1.44 o 
   6  -4   6       26.87       27.62      3.54 o 
   7  -4   6       66.94       62.18      3.11 o 
   8  -4   6        2.44        2.70      1.63 o 
   9  -4   6        0.45       -0.71      1.30 o 
  10  -4   6        5.19        4.82      2.85 o 
  11  -4   6        2.21       -0.60      1.76 o 
 -11  -3   6        1.11       -0.94      1.65 o 
 -10  -3   6       35.06       29.26      2.55 o 
  -9  -3   6       98.55       94.05      5.59 o 
  -8  -3   6       21.18       24.51      2.12 o 
  -7  -3   6      139.21      136.31      4.20 o 
  -6  -3   6        0.80        1.29      1.26 o 
  -5  -3   6        0.00        0.58      0.85 o 
  -4  -3   6        1.96        1.30      0.92 o 
  -3  -3   6        2.31        6.18      1.52 o 
  -2  -3   6        1.82        8.02      1.25 o 
  -1  -3   6     1446.60     1650.44     20.22 o 
   0  -3   6      244.20      201.14      3.40 o 
   1  -3   6     2090.79     2372.53     28.68 o 
   2  -3   6       45.32       48.82      2.53 o 
   3  -3   6       10.41       13.85      1.17 o 
   4  -3   6       22.56       13.09      1.07 o 
   5  -3   6       57.30       56.81      2.57 o 
   6  -3   6       33.18       32.07      3.75 o 
   7  -3   6       38.74       39.94      2.60 o 
   8  -3   6       19.72       21.55      2.30 o 
   9  -3   6        8.52        5.98      1.78 o 
  10  -3   6        6.71        6.02      3.06 o 
  11  -3   6        8.49        4.52      3.52 o 
 -12  -2   6        1.11        3.35      2.44 o 
 -11  -2   6        3.80        5.72      1.93 o 
 -10  -2   6        0.19       -1.41      1.40 o 
  -9  -2   6       40.46       44.65      3.72 o 
  -8  -2   6        5.65        6.05      1.51 o 
  -7  -2   6      138.99      151.20      4.44 o 
  -6  -2   6      141.98      130.82      3.81 o 
  -5  -2   6        7.54        5.93      1.17 o 
  -4  -2   6        9.26       15.52      1.39 o 
  -3  -2   6        8.46        9.41      1.01 o 
  -2  -2   6       16.48       14.49      0.89 o 
  -1  -2   6      429.02      440.27      6.14 o 
   0  -2   6       11.17       12.59      0.91 o 
   1  -2   6       37.09       39.89      1.66 o 
   2  -2   6       55.02       43.44      1.52 o 
   3  -2   6        0.04       -1.03      0.69 o 
   4  -2   6       95.56       98.82      2.47 o 
   5  -2   6        1.47       -0.12      0.94 o 
   6  -2   6       14.37        8.92      1.57 o 
   7  -2   6        1.47       -0.87      1.64 o 
   8  -2   6       48.76       42.17      2.76 o 
   9  -2   6        0.06       -3.82      2.55 o 
  10  -2   6        8.65        4.34      3.53 o 
 -12  -1   6        8.42       11.99      2.94 o 
 -11  -1   6       15.93       18.07      3.14 o 
 -10  -1   6       53.64       46.89      2.93 o 
  -9  -1   6        2.88        1.72      1.36 o 
  -8  -1   6       51.53       59.70      2.90 o 
  -7  -1   6        3.86        2.16      1.56 o 
  -6  -1   6      186.52      164.36      4.30 o 
  -5  -1   6      471.95      450.96      8.38 o 
  -4  -1   6      946.97      900.03     11.61 o 
  -3  -1   6       18.66       29.79      1.17 o 
  -2  -1   6     2263.49     2268.57     27.39 o 
  -1  -1   6     1830.20     1864.83     22.68 o 
   0  -1   6     1258.92     1219.35     15.23 o 
   1  -1   6      230.19      199.03      3.76 o 
   2  -1   6        0.02        1.06      0.53 o 
   3  -1   6     1072.46     1153.64     14.81 o 
   4  -1   6        8.87        9.32      1.00 o 
   5  -1   6       21.12       24.09      1.52 o 
   6  -1   6        0.45        0.72      1.12 o 
   7  -1   6       57.51       78.97      5.09 o 
   8  -1   6        8.52        4.90      3.05 o 
   9  -1   6        6.20        4.96      3.26 o 
  10  -1   6       42.54       50.16      5.84 o 
 -12   0   6        5.67        5.87      2.62 o 
 -11   0   6       51.82       52.60      4.47 o 
 -10   0   6        7.01        8.74      1.78 o 
  -9   0   6       66.92       70.84      3.21 o 
  -8   0   6       79.21       83.19      3.34 o 
  -7   0   6      171.03      167.28      4.51 o 
  -6   0   6      126.62      111.35      3.37 o 
  -5   0   6      199.99      198.16      3.55 o 
  -4   0   6     1301.03     1279.37     16.07 o 
  -3   0   6        0.52       -0.19      0.51 o 
  -2   0   6       61.73       61.49      1.64 o 
  -1   0   6       26.85       20.83      1.05 o 
   0   0   6        8.62        6.69      0.71 o 
   1   0   6       51.88       54.62      1.58 o 
   2   0   6      259.59      269.23      4.37 o 
   3   0   6      222.39      213.69      3.84 o 
   4   0   6       16.10        8.74      1.84 o 
   5   0   6        8.71       13.17      1.82 o 
   6   0   6        4.82        3.76      2.52 o 
   7   0   6       82.88       81.41      5.20 o 
   8   0   6       15.31       19.36      3.91 o 
   9   0   6        5.32        2.35      3.34 o 
 -12   1   6        1.90       -0.21      2.08 o 
 -11   1   6        7.68       11.87      2.65 o 
 -10   1   6        9.21       11.33      2.50 o 
  -9   1   6       93.53      103.64      7.52 o 
  -8   1   6       47.83       54.58      2.79 o 
  -7   1   6      203.72      209.21      5.12 o 
  -6   1   6        6.11        1.36      0.83 o 
  -5   1   6       76.55       76.03      2.07 o 
  -4   1   6      426.96      454.00      6.55 o 
  -3   1   6        1.62        1.86      0.65 o 
  -2   1   6      978.66      983.02     12.56 o 
  -1   1   6        2.36        3.89      1.06 o 
   0   1   6      144.34      160.74      3.87 o 
   1   1   6      377.28      331.37      8.11 o 
   2   1   6       99.16       83.39      3.02 o 
   3   1   6      217.34      221.77      5.21 o 
   4   1   6        2.02        4.06      1.44 o 
   5   1   6       21.61       24.34      2.30 o 
   6   1   6       13.61       12.17      2.03 o 
   7   1   6       82.95       82.92      5.47 o 
   8   1   6        2.12        1.73      3.05 o 
   9   1   6        0.55       -1.74      3.35 o 
 -12   2   6        5.30        7.17      2.67 o 
 -11   2   6        3.96        4.58      2.24 o 
 -10   2   6        6.20        2.30      1.90 o 
  -9   2   6       33.50       36.07      2.49 o 
  -8   2   6        0.35       -1.76      3.75 o 
  -7   2   6      109.48      111.79      2.82 o 
  -6   2   6       92.11      110.36      2.67 o 
  -5   2   6      326.31      334.03      5.30 o 
  -4   2   6       15.90       13.22      1.36 o 
  -3   2   6        4.49        2.40      0.77 o 
  -2   2   6      195.51      198.13      4.54 o 
  -1   2   6       42.06       37.28      1.99 o 
   0   2   6        3.44        3.81      1.19 o 
   1   2   6        0.33       -1.46      0.97 o 
   2   2   6       29.08       29.61      2.59 o 
   3   2   6      125.37      143.86      4.19 o 
   4   2   6        1.27       -0.01      1.42 o 
   5   2   6        5.81        3.85      1.62 o 
   6   2   6        2.60       -1.06      1.46 o 
   7   2   6        6.86        2.88      3.02 o 
   8   2   6        0.82       -1.59      3.15 o 
 -12   3   6       11.01       12.63      3.02 o 
 -11   3   6        9.39       10.11      2.55 o 
 -10   3   6       33.68       35.68      3.62 o 
  -9   3   6      168.02      162.56      6.82 o 
  -8   3   6       12.72        7.91      1.52 o 
  -7   3   6        2.63        1.12      0.88 o 
  -6   3   6        0.03       -0.90      0.84 o 
  -5   3   6      365.79      350.91      5.59 o 
  -4   3   6        8.82       12.84      1.53 o 
  -3   3   6       62.62       57.12      3.18 o 
  -2   3   6       55.55       50.31      2.38 o 
  -1   3   6       88.19       79.18      2.99 o 
   0   3   6       73.71       65.86      2.75 o 
   1   3   6        4.64        4.86      1.36 o 
   2   3   6      133.88      140.05      4.18 o 
   3   3   6       28.16       28.10      2.33 o 
   4   3   6      103.91      114.51      4.97 o 
   5   3   6       92.19      105.04      4.03 o 
   6   3   6       21.56       25.08      2.61 o 
   7   3   6        0.52       -2.18      1.77 o 
   8   3   6        9.47        7.38      4.08 o 
 -12   4   6       15.74       12.42      3.06 o 
 -11   4   6        2.14        2.46      2.11 o 
 -10   4   6       16.51       19.68      3.03 o 
  -8   4   6       82.37       69.66      2.39 o 
  -7   4   6       12.21       15.39      1.75 o 
  -6   4   6        1.33        0.67      1.94 o 
  -5   4   6      740.64      740.53     14.77 o 
  -4   4   6      272.40      284.06      8.03 o 
  -3   4   6      179.27      195.82      8.01 o 
  -2   4   6      364.74      345.93      7.35 o 
  -1   4   6       11.51        6.46      4.10 o 
   0   4   6       85.04       76.86      3.12 o 
   1   4   6        0.08       -1.75      1.17 o 
   2   4   6      161.77      161.29      6.56 o 
   3   4   6       16.69       12.69      2.59 o 
   4   4   6        0.48       -0.09      1.51 o 
   5   4   6       30.93       32.37      2.92 o 
   6   4   6        0.12       -2.28      1.71 o 
   7   4   6        0.01       -1.01      2.01 o 
 -11   5   6        4.10        0.45      2.18 o 
  -9   5   6        4.45        6.78      2.40 o 
  -8   5   6       16.10       14.32      3.84 o 
  -7   5   6       29.45       34.06      2.56 o 
  -6   5   6       22.22       18.52      2.14 o 
  -5   5   6       35.61       43.64      2.74 o 
  -4   5   6       74.30       70.50      3.12 o 
  -3   5   6       36.37       32.46      2.44 o 
  -2   5   6       82.22       74.00      3.23 o 
  -1   5   6        0.98       -1.01      1.34 o 
   0   5   6       10.00        8.17      1.74 o 
   1   5   6        8.74        4.97      1.59 o 
   2   5   6      218.28      203.17      5.62 o 
   3   5   6        7.43        8.28      1.96 o 
   4   5   6       68.60       74.55      4.87 o 
   5   5   6        1.12        1.67      1.92 o 
   6   5   6        0.30       -1.13      1.95 o 
  -9   6   6       12.74        7.54      2.61 o 
  -7   6   6       86.39      100.87      3.84 o 
  -6   6   6       97.57       86.02      4.47 o 
  -5   6   6       40.80       46.96      2.79 o 
  -4   6   6        7.39        6.36      1.81 o 
  -3   6   6        0.55       -2.03      1.86 o 
  -2   6   6       28.48       31.25      2.59 o 
  -1   6   6        0.00       -1.41      1.80 o 
   0   6   6       23.23       18.98      2.31 o 
   1   6   6       14.11       15.82      2.25 o 
   2   6   6        2.85        4.19      1.86 o 
   3   6   6        1.63        2.21      1.78 o 
   4   6   6       12.63       10.95      2.33 o 
   5   6   6        2.40        4.16      2.21 o 
 -10   7   6       21.49       24.28      3.76 o 
  -8   7   6        6.43        5.64      2.96 o 
  -7   7   6        2.20        0.19      1.79 o 
  -6   7   6       13.16       15.00      2.28 o 
  -5   7   6        0.14       -1.29      1.50 o 
  -4   7   6        2.35       -0.22      1.56 o 
  -3   7   6       68.38       74.31      3.46 o 
  -2   7   6        1.62       -0.16      1.80 o 
  -1   7   6       10.07       12.19      3.10 o 
   0   7   6       46.08       42.47      2.91 o 
   1   7   6       18.44       19.81      2.57 o 
   2   7   6       14.05       10.01      2.62 o 
   3   7   6        0.46        2.26      1.95 o 
   4   7   6       48.32       68.55      4.02 o 
  -9   8   6        4.02        2.49      3.24 o 
  -8   8   6        7.76        7.63      3.47 o 
  -7   8   6        0.64       -1.08      2.56 o 
  -6   8   6        4.30        1.83      3.31 o 
  -5   8   6        9.66       10.85      2.40 o 
  -4   8   6        0.77       -1.60      1.54 o 
  -3   8   6       23.33       18.42      2.50 o 
  -2   8   6       15.15       17.67      2.44 o 
  -1   8   6       36.20       35.01      2.94 o 
   0   8   6        0.01       -1.29      1.69 o 
   1   8   6        8.51        6.40      2.17 o 
   2   8   6       12.65       17.35      2.63 o 
  -8   9   6        0.98        1.23      2.93 o 
  -7   9   6        0.32       -1.58      2.68 o 
  -6   9   6        2.84       -0.45      2.70 o 
  -5   9   6       13.05       12.23      2.36 o 
  -4   9   6       10.23        9.98      2.31 o 
  -3   9   6        0.73        0.06      1.93 o 
  -2   9   6        2.15       -0.48      1.86 o 
  -1   9   6        2.88       -1.38      2.46 o 
   0   9   6        1.41       -1.82      1.86 o 
  -4  10   6       30.85       31.66      4.75 o 
   2 -14   7        4.68        4.26      2.40 o 
   3 -14   7        2.65        3.99      2.74 o 
   4 -14   7        3.16        3.81      2.85 o 
   5 -14   7        0.00       -0.29      2.40 o 
  -2 -13   7        3.39        0.24      2.82 o 
  -1 -13   7        0.45       -1.91      1.90 o 
   0 -13   7        3.35        1.36      2.02 o 
   1 -13   7        0.09       -0.42      1.82 o 
   2 -13   7       95.74       87.03      5.72 o 
   3 -13   7        4.39        6.54      2.64 o 
   4 -13   7        0.85       -0.94      2.24 o 
   5 -13   7        0.55       -1.38      2.11 o 
   6 -13   7       28.22       25.56      3.00 o 
   7 -13   7        3.23        3.71      2.00 o 
  -4 -12   7        0.17       -1.53      1.50 o 
  -3 -12   7       31.09       32.64      2.89 o 
  -2 -12   7        0.07       -1.98      1.36 o 
  -1 -12   7       29.26       28.19      2.63 o 
   0 -12   7        7.45        3.71      2.30 o 
   1 -12   7        8.09        8.19      2.56 o 
   2 -12   7       18.22       20.71      3.20 o 
   3 -12   7        8.52        8.20      2.71 o 
   4 -12   7        1.01        0.10      2.16 o 
   5 -12   7        0.87       -0.15      1.68 o 
   6 -12   7       27.83       37.58      3.26 o 
   7 -12   7       19.58       21.89      5.97 o 
   8 -12   7        6.98        7.68      2.36 o 
  -5 -11   7       18.92       16.49      4.29 o 
  -4 -11   7       48.79       48.88      3.29 o 
  -3 -11   7        0.54        0.16      1.48 o 
  -2 -11   7       39.88       43.73      5.17 o 
  -1 -11   7       42.07       45.78      2.86 o 
   0 -11   7        7.35        5.08      2.10 o 
   1 -11   7       16.72       15.13      2.74 o 
   2 -11   7       17.26       17.30      2.85 o 
   3 -11   7       90.68       84.94      3.70 o 
   4 -11   7       33.41       36.28      3.73 o 
   5 -11   7       16.18       18.25      2.53 o 
   6 -11   7        0.83       -1.14      1.64 o 
   7 -11   7        0.00       -0.76      1.57 o 
   8 -11   7        3.43       -0.30      2.62 o 
   9 -11   7        3.71        2.36      1.99 o 
  -6 -10   7        0.94       -0.85      1.58 o 
  -5 -10   7        6.81        8.13      1.96 o 
  -4 -10   7        0.92        0.69      1.42 o 
  -3 -10   7        1.30        2.66      1.57 o 
  -2 -10   7        0.13       -1.76      1.17 o 
  -1 -10   7       25.51       27.15      2.34 o 
   0 -10   7        4.09        2.70      1.33 o 
   1 -10   7       85.01       76.09      4.65 o 
   2 -10   7      125.80      128.99      5.34 o 
   3 -10   7       58.02       60.28      3.09 o 
   4 -10   7      114.21      120.41      4.39 o 
   5 -10   7        1.00        0.30      1.65 o 
   6 -10   7        1.16       -0.66      1.51 o 
   7 -10   7       11.76       10.44      2.24 o 
   8 -10   7        9.51        9.53      2.36 o 
   9 -10   7       14.02        7.73      2.37 o 
  10 -10   7        1.14        0.61      1.88 o 
  -7  -9   7        1.29        1.43      1.76 o 
  -6  -9   7       65.78       72.13      3.95 o 
  -5  -9   7        7.70        8.32      1.84 o 
  -4  -9   7       27.28       28.63      2.49 o 
  -3  -9   7      319.38      300.78      7.17 o 
  -2  -9   7       20.05       20.33      2.51 o 
  -1  -9   7        6.78        6.14      1.40 o 
   0  -9   7      338.94      333.58      7.21 o 
   1  -9   7     1012.99     1000.73     16.79 o 
   2  -9   7      128.69      124.73      4.03 o 
   3  -9   7      140.06      136.45      5.94 o 
   4  -9   7        1.82       -0.99      1.25 o 
   5  -9   7        3.61        2.46      1.61 o 
   6  -9   7       10.90        6.98      1.92 o 
   7  -9   7       57.41       51.13      3.29 o 
   8  -9   7       84.82       93.79      7.29 o 
   9  -9   7        0.00       -0.25      2.23 o 
  10  -9   7        6.70       10.18      3.51 o 
  -8  -8   7        0.01       -1.39      1.42 o 
  -7  -8   7       12.25       12.34      2.12 o 
  -6  -8   7       23.03       21.08      2.32 o 
  -5  -8   7       14.60       14.33      2.00 o 
  -4  -8   7       41.12       33.68      2.51 o 
  -3  -8   7      269.92      266.03      6.37 o 
  -2  -8   7      147.45      142.72      4.27 o 
  -1  -8   7      270.89      248.49      5.81 o 
   0  -8   7       58.73       50.13      2.57 o 
   1  -8   7      119.27      116.88      2.93 o 
   2  -8   7      150.46      142.64      4.17 o 
   3  -8   7      230.13      215.30      5.46 o 
   4  -8   7        4.55        1.61      1.23 o 
   5  -8   7       53.30       53.83      2.96 o 
   6  -8   7       63.03       62.93      3.30 o 
   7  -8   7       94.80       87.65      4.99 o 
   8  -8   7      185.66      186.15      5.97 o 
   9  -8   7        5.37        4.13      2.01 o 
  10  -8   7       10.92       13.71      2.60 o 
  -9  -7   7        2.76        0.28      1.93 o 
  -8  -7   7        2.92        2.10      3.49 o 
  -7  -7   7       32.32       34.06      2.56 o 
  -6  -7   7      132.64      138.11      4.59 o 
  -5  -7   7      281.72      272.50      9.04 o 
  -4  -7   7      690.45      667.66     12.35 o 
  -3  -7   7       22.04       23.37      1.99 o 
  -2  -7   7      287.42      286.05      6.35 o 
  -1  -7   7     1097.39     1033.80     17.09 o 
   0  -7   7     1391.80     1347.88     17.27 o 
   1  -7   7        3.28        2.99      0.90 o 
   2  -7   7       10.93       20.72      1.38 o 
   3  -7   7      241.75      225.65      5.47 o 
   4  -7   7       24.77       31.58      3.51 o 
   5  -7   7       32.35       35.13      2.50 o 
   6  -7   7        6.39        6.88      1.67 o 
   7  -7   7      128.22      131.34      4.71 o 
   8  -7   7      128.34      115.96      4.62 o 
   9  -7   7        0.67        0.20      1.68 o 
  10  -7   7       15.80       14.46      3.93 o 
 -10  -6   7        0.91       -0.39      1.66 o 
  -9  -6   7        2.62        4.01      1.69 o 
  -8  -6   7        7.83        4.78      1.70 o 
  -7  -6   7       78.89       90.09      3.78 o 
  -6  -6   7      111.90       99.60      3.81 o 
  -5  -6   7       45.66       42.19      4.35 o 
  -4  -6   7      512.21      445.41      8.90 o 
  -3  -6   7        6.63        7.08      1.65 o 
  -2  -6   7       76.25       85.07      3.07 o 
  -1  -6   7      168.99      181.40     10.25 o 
   0  -6   7       60.81       62.72      1.99 o 
   1  -6   7       43.13       53.00      1.87 o 
   2  -6   7       74.93       52.78      1.88 o 
   3  -6   7      108.78      109.80      3.55 o 
   4  -6   7       10.99       12.11      1.68 o 
   5  -6   7       16.73       12.76      2.92 o 
   6  -6   7        0.26       -0.05      2.75 o 
   7  -6   7      136.49      150.78      5.01 o 
   8  -6   7        5.63        3.97      1.83 o 
   9  -6   7        3.02        1.54      1.72 o 
  10  -6   7       36.79       31.37      7.87 o 
 -10  -5   7        0.35       -0.67      2.15 o 
  -9  -5   7        0.00       -0.52      1.38 o 
  -8  -5   7        2.07        0.40      1.38 o 
  -7  -5   7      150.00      135.64      4.49 o 
  -6  -5   7       39.58       42.84      2.58 o 
  -5  -5   7      491.85      472.08      9.36 o 
  -4  -5   7        2.25        5.32      1.83 o 
  -3  -5   7        0.08       -0.61      0.86 o 
  -2  -5   7      207.85      206.92      4.83 o 
  -1  -5   7      129.28      125.61      2.97 o 
   0  -5   7      195.45      162.67      3.20 o 
   1  -5   7     1268.98     1290.90     16.38 o 
   2  -5   7        0.51        5.95      0.95 o 
   3  -5   7      928.93      962.37     16.03 o 
   4  -5   7      282.69      276.01     11.22 o 
   5  -5   7      572.71      592.30     11.24 o 
   6  -5   7      137.95      126.39      4.27 o 
   7  -5   7      128.81      110.32      4.21 o 
   8  -5   7       69.26       60.68      3.35 o 
   9  -5   7       32.06       27.75      2.80 o 
  10  -5   7       20.37       21.09      2.67 o 
 -11  -4   7       25.00       22.86      2.71 o 
 -10  -4   7        5.17        5.00      1.87 o 
  -9  -4   7       59.74       72.29      3.48 o 
  -8  -4   7        2.40        3.48      1.52 o 
  -7  -4   7       70.73       61.82      3.00 o 
  -6  -4   7      203.53      193.45      5.15 o 
  -5  -4   7      489.70      478.48      9.24 o 
  -4  -4   7       80.52       78.54      2.89 o 
  -3  -4   7      163.83      161.58      4.15 o 
  -2  -4   7      160.39      121.33      3.42 o 
  -1  -4   7      198.56      218.05      3.77 o 
   0  -4   7     1719.09     1689.24     20.91 o 
   1  -4   7      830.21      842.92     11.14 o 
   2  -4   7       54.66       49.59      1.74 o 
   3  -4   7      357.18      398.11      6.11 o 
   4  -4   7       10.46        8.05      1.44 o 
   5  -4   7      383.83      405.63     16.53 o 
   6  -4   7       13.63       16.45      2.23 o 
   7  -4   7        0.10       -2.18      1.49 o 
   8  -4   7       10.60       13.05      2.07 o 
   9  -4   7       84.43       77.22      4.19 o 
  10  -4   7        1.95       -0.69      1.48 o 
 -11  -3   7        1.18        0.32      1.76 o 
 -10  -3   7        0.07       -1.22      1.36 o 
  -9  -3   7       45.55       42.99      3.78 o 
  -8  -3   7       31.74       31.87      2.43 o 
  -7  -3   7        2.79       -0.13      1.20 o 
  -6  -3   7        0.26       -1.64      1.21 o 
  -5  -3   7       85.68       72.59      3.02 o 
  -4  -3   7      289.03      271.01      5.90 o 
  -3  -3   7      281.11      283.84      5.90 o 
  -2  -3   7      851.26      856.59     11.16 o 
  -1  -3   7     1149.56     1177.37     16.86 o 
   0  -3   7      273.83      308.36      4.82 o 
   1  -3   7      308.73      307.54      4.85 o 
   2  -3   7     1513.40     1508.21     18.90 o 
   3  -3   7      332.01      347.91      5.52 o 
   4  -3   7      194.46      197.54      6.22 o 
   5  -3   7      452.92      465.61      9.20 o 
   6  -3   7      277.38      271.57      6.59 o 
   7  -3   7      225.27      211.78      5.82 o 
   8  -3   7        0.87        0.31      2.55 o 
   9  -3   7       67.72       73.05      5.58 o 
  10  -3   7        0.28       -3.55      2.91 o 
 -11  -2   7       13.74       13.39      2.32 o 
 -10  -2   7        8.61       10.60      2.01 o 
  -9  -2   7       22.16       20.40      2.27 o 
  -8  -2   7       36.69       43.59      4.37 o 
  -7  -2   7      253.64      260.79      6.23 o 
  -6  -2   7       50.62       44.40      2.91 o 
  -5  -2   7      178.25      172.06      4.44 o 
  -4  -2   7       84.05       78.03      2.75 o 
  -3  -2   7      423.64      447.85      6.39 o 
  -2  -2   7       58.07       54.98      1.94 o 
  -1  -2   7        1.82        1.62      0.98 o 
   0  -2   7       95.19       86.72      2.11 o 
   1  -2   7        1.27        5.36      1.22 o 
   2  -2   7      229.57      243.84      5.01 o 
   3  -2   7        0.00       -0.62      0.70 o 
   4  -2   7       77.13       76.07      2.30 o 
   5  -2   7      307.18      317.81      6.95 o 
   6  -2   7        1.70       -0.19      1.19 o 
   7  -2   7      189.47      190.53      8.11 o 
   8  -2   7       19.31       23.14      4.14 o 
   9  -2   7       12.04       13.77      3.94 o 
  10  -2   7        2.57        3.15      3.67 o 
 -12  -1   7        0.88        4.85      2.52 o 
 -11  -1   7        1.38       -1.02      1.67 o 
 -10  -1   7       39.08       34.48      2.74 o 
  -9  -1   7        7.80        6.11      1.67 o 
  -8  -1   7      120.49      129.29      4.28 o 
  -7  -1   7      238.21      245.86      5.92 o 
  -6  -1   7        0.76        0.65      1.04 o 
  -5  -1   7      106.68      115.70      3.43 o 
  -4  -1   7        4.98        5.89      0.84 o 
  -3  -1   7      285.24      265.38      4.28 o 
  -2  -1   7      143.10      131.25      2.62 o 
  -1  -1   7       12.57       17.60      1.05 o 
   0  -1   7      404.32      435.90      6.29 o 
   1  -1   7      344.11      370.23      5.59 o 
   2  -1   7      125.57      125.33      2.77 o 
   3  -1   7        4.32        2.70      0.83 o 
   4  -1   7      581.73      558.94     12.84 o 
   5  -1   7       15.85       15.49      1.94 o 
   6  -1   7       71.25       71.84      5.08 o 
   7  -1   7      140.92      148.00      7.19 o 
   8  -1   7        6.04        4.93      3.26 o 
   9  -1   7        0.14       -2.35      3.29 o 
 -12   0   7        6.29        9.89      2.77 o 
 -11   0   7        2.31        3.14      2.27 o 
 -10   0   7       59.17       60.14      5.34 o 
  -9   0   7       37.74       47.48      5.34 o 
  -8   0   7       38.01       41.74      2.63 o 
  -7   0   7      176.41      171.74      4.75 o 
  -6   0   7        3.75        6.40      1.39 o 
  -5   0   7       78.38       70.37      1.98 o 
  -4   0   7       38.89       41.21      1.59 o 
  -3   0   7      225.80      215.92      3.73 o 
  -2   0   7      170.02      172.53      3.17 o 
  -1   0   7       15.97       12.51      0.94 o 
   0   0   7      560.96      543.64      7.58 o 
   1   0   7      867.99      939.24     19.21 o 
   2   0   7       77.25       77.60      2.87 o 
   3   0   7       25.78       28.38      2.51 o 
   4   0   7      341.88      364.94      7.55 o 
   5   0   7      314.84      306.19      6.92 o 
   6   0   7        0.01       -1.55      2.24 o 
   7   0   7       22.36       29.73      4.25 o 
   8   0   7       10.56       14.45      3.87 o 
   9   0   7        0.12       -3.96      3.26 o 
 -12   1   7        1.89        3.88      2.49 o 
 -11   1   7        0.01       -1.91      1.79 o 
 -10   1   7        2.53        3.78      1.65 o 
  -9   1   7        0.57       -1.60      1.31 o 
  -8   1   7       19.40       19.00      2.04 o 
  -7   1   7       43.95       41.25      2.96 o 
  -6   1   7        1.19       -0.86      0.99 o 
  -5   1   7       40.11       43.32      1.69 o 
  -4   1   7        1.10        0.81      1.01 o 
  -3   1   7      551.90      538.78      7.61 o 
  -2   1   7        3.15        3.71      1.15 o 
  -1   1   7      146.24      149.81      3.91 o 
   0   1   7      601.06      588.15     10.36 o 
   1   1   7      732.70      730.03     13.41 o 
   2   1   7       71.44       64.91      2.77 o 
   3   1   7       18.47       20.15      2.06 o 
   4   1   7       49.09       54.10      5.87 o 
   5   1   7       99.79      114.82      4.10 o 
   6   1   7        1.84       -0.14      2.52 o 
   7   1   7        7.37        5.02      3.14 o 
   8   1   7        0.09       -3.47      2.97 o 
 -12   2   7        0.70        0.14      2.17 o 
 -11   2   7        6.30        6.11      2.37 o 
 -10   2   7        5.08        3.21      1.96 o 
  -9   2   7        7.02        7.00      1.73 o 
  -8   2   7        0.06       -1.00      2.24 o 
  -7   2   7       14.24       11.84      1.60 o 
  -6   2   7       49.29       41.16      1.81 o 
  -5   2   7       56.95       49.19      1.84 o 
  -4   2   7        0.89       -1.15      1.05 o 
  -3   2   7      419.40      408.08      7.76 o 
  -2   2   7      301.73      302.29      6.32 o 
  -1   2   7      772.63      768.46     13.02 o 
   0   2   7        8.85        4.18      2.56 o 
   1   2   7        9.54        3.96      1.88 o 
   2   2   7      174.94      163.99      4.60 o 
   3   2   7       70.79       67.11      3.09 o 
   4   2   7       11.09       11.20      1.97 o 
   5   2   7       27.00       30.81      2.65 o 
   6   2   7       25.66       35.80      3.00 o 
   7   2   7        1.54        2.32      3.24 o 
   8   2   7       13.39       18.48      4.62 o 
 -12   3   7        1.79        3.53      2.55 o 
 -11   3   7        6.13        5.55      2.52 o 
 -10   3   7        1.93        1.09      1.96 o 
  -9   3   7       10.18       11.57      2.50 o 
  -8   3   7        0.48        0.11      1.18 o 
  -7   3   7       14.16       11.11      2.55 o 
  -6   3   7        2.44        1.24      1.37 o 
  -5   3   7       14.08       13.42      1.78 o 
  -4   3   7        0.28        1.58      1.94 o 
  -3   3   7        5.70        3.47      1.46 o 
  -2   3   7        4.86        8.89      3.31 o 
  -1   3   7      228.31      208.95      5.24 o 
   0   3   7        1.76       -1.79      1.20 o 
   1   3   7       18.78       16.40      2.08 o 
   2   3   7       83.95       79.52      3.33 o 
   3   3   7        0.01       -0.36      1.61 o 
   4   3   7        8.94        6.00      1.81 o 
   5   3   7        0.90        1.12      1.69 o 
   6   3   7       41.00       51.39      4.34 o 
   7   3   7        5.85        4.18      3.64 o 
 -11   4   7        0.26       -0.70      1.99 o 
  -8   4   7       23.65       22.76      3.24 o 
  -7   4   7      105.57      108.04      3.80 o 
  -6   4   7        2.27        5.23      1.63 o 
  -5   4   7      169.54      154.41      4.51 o 
  -4   4   7      166.79      147.27      8.24 o 
  -3   4   7      235.92      238.42      7.46 o 
  -2   4   7      171.32      167.88      4.75 o 
  -1   4   7      168.23      159.37      4.64 o 
   0   4   7       11.50       10.26      1.89 o 
   1   4   7       29.62       28.88      2.38 o 
   2   4   7        0.72       -1.92      1.28 o 
   3   4   7        0.03       -2.01      1.34 o 
   4   4   7        2.49        2.09      1.72 o 
   5   4   7       10.03       10.03      2.33 o 
   6   4   7        3.56        1.91      2.12 o 
  -8   5   7       58.43       67.65      4.00 o 
  -7   5   7       42.61       35.35      2.67 o 
  -6   5   7        2.62        3.54      1.87 o 
  -5   5   7       63.87       69.15      3.79 o 
  -4   5   7       24.82       21.68      3.24 o 
  -3   5   7       13.51       11.40      1.98 o 
  -2   5   7        1.56        0.62      1.60 o 
  -1   5   7      117.00      122.56      4.26 o 
   0   5   7       12.54       11.22      1.97 o 
   1   5   7        5.30        7.49      1.84 o 
   2   5   7        1.30        0.93      1.60 o 
   3   5   7       15.42       14.12      2.96 o 
   4   5   7        1.99       -1.55      1.67 o 
   5   5   7       25.01       37.12      3.44 o 
  -9   6   7       17.19       19.03      3.78 o 
  -8   6   7       23.99       30.52      4.05 o 
  -7   6   7       13.14        9.73      3.47 o 
  -6   6   7       39.88       36.81      2.71 o 
  -5   6   7       11.91       10.88      2.06 o 
  -4   6   7        0.09       -2.02      1.35 o 
  -3   6   7        0.11       -0.67      1.46 o 
  -2   6   7        4.26        4.79      1.82 o 
  -1   6   7        2.65        4.67      1.78 o 
   0   6   7        1.39        0.30      1.58 o 
   1   6   7       23.36       33.68      2.93 o 
   2   6   7        0.01       -2.23      1.48 o 
   3   6   7        0.17       -0.91      2.37 o 
   4   6   7        5.85        6.49      2.28 o 
  -9   7   7       17.47       11.08      3.75 o 
  -8   7   7        2.24       -2.32      2.68 o 
  -7   7   7        5.52        5.70      2.07 o 
  -6   7   7       18.45       20.33      2.58 o 
  -5   7   7        0.67       -1.97      1.55 o 
  -4   7   7        0.54       -0.68      1.66 o 
  -3   7   7        0.02       -1.63      1.55 o 
  -2   7   7       13.41       11.11      2.23 o 
  -1   7   7        5.39        6.76      1.99 o 
   0   7   7        0.28       -1.27      2.77 o 
   1   7   7       14.87       15.62      2.54 o 
   2   7   7        0.25       -2.47      1.66 o 
  -8   8   7        7.03        5.16      3.37 o 
  -7   8   7        7.70        5.90      3.18 o 
  -6   8   7        5.15        4.82      2.07 o 
  -5   8   7        0.42       -2.47      2.96 o 
  -4   8   7        6.18        4.62      2.05 o 
  -3   8   7        2.79        2.23      1.93 o 
  -2   8   7        6.00        3.45      1.97 o 
  -1   8   7        8.17        4.65      2.15 o 
   0   8   7        0.82       -0.21      1.93 o 
   1   8   7        9.76        8.73      2.35 o 
  -6   9   7        0.88        0.39      1.99 o 
  -5   9   7        0.71        0.62      1.90 o 
  -4   9   7        0.43       -0.26      1.86 o 
  -3   9   7        0.06       -0.62      1.88 o 
  -2   9   7        3.66        0.53      2.40 o 
   1 -14   8        0.65        1.56      2.20 o 
   3 -14   8        8.00       10.70      3.18 o 
   4 -14   8       35.09       28.70      4.34 o 
  -2 -13   8        3.50        3.93      1.97 o 
  -1 -13   8       13.56       14.83      3.23 o 
   0 -13   8       66.38       71.01      5.31 o 
   1 -13   8        0.15        0.38      2.06 o 
   2 -13   8       10.29       11.92      2.99 o 
   3 -13   8       15.12       15.22      3.28 o 
   4 -13   8        3.96        6.99      2.99 o 
   5 -13   8       10.56       10.34      3.23 o 
   6 -13   8       39.07       34.73      3.40 o 
   7 -13   8        9.84        9.34      2.42 o 
  -4 -12   8        0.52       -1.94      1.56 o 
  -3 -12   8        4.88        4.60      1.95 o 
  -2 -12   8       43.75       42.41      3.12 o 
  -1 -12   8        0.06       -2.07      1.38 o 
   0 -12   8        3.90        4.35      2.32 o 
   1 -12   8        8.46        6.78      2.44 o 
   2 -12   8       12.28       11.42      2.70 o 
   3 -12   8       78.83       79.30      5.46 o 
   4 -12   8        0.33        0.27      2.38 o 
   5 -12   8        9.25       10.97      2.36 o 
   6 -12   8       19.11       19.96      4.01 o 
   7 -12   8       25.70       33.75      3.31 o 
   8 -12   8       15.25       17.36      2.77 o 
  -5 -11   8        0.79       -0.33      1.62 o 
  -4 -11   8        1.29        0.99      1.63 o 
  -3 -11   8       24.90       32.85      2.79 o 
  -2 -11   8      102.32      103.72      4.53 o 
  -1 -11   8        0.65       -0.75      1.28 o 
   0 -11   8       55.78       49.93      4.09 o 
   1 -11   8       72.74       77.97      5.08 o 
   2 -11   8       58.25       57.57      4.49 o 
   3 -11   8      101.77       95.52      5.75 o 
   4 -11   8       59.59       47.61      3.16 o 
   5 -11   8      256.07      253.99      7.05 o 
   6 -11   8       45.02       42.05      3.30 o 
   7 -11   8        1.71       -0.18      1.74 o 
   8 -11   8        2.11       -2.93      3.43 o 
   9 -11   8       19.54       17.37      2.89 o 
  -6 -10   8       23.05       24.60      3.21 o 
  -5 -10   8       11.98       12.83      2.17 o 
  -4 -10   8       73.54       77.13      3.75 o 
  -3 -10   8       11.63       10.51      1.95 o 
  -2 -10   8       18.19       18.53      2.12 o 
  -1 -10   8        0.94       -0.24      1.26 o 
   0 -10   8       52.54       58.05      2.97 o 
   1 -10   8       41.95       43.62      3.85 o 
   2 -10   8       96.45       89.76      5.26 o 
   3 -10   8        1.21       -2.32      2.17 o 
   4 -10   8       54.29       53.40      3.26 o 
   5 -10   8       45.18       47.71      3.20 o 
   6 -10   8       18.86       23.29      3.18 o 
   7 -10   8        9.51        7.99      2.20 o 
   8 -10   8       14.70       18.24      2.83 o 
   9 -10   8        3.38        2.56      3.59 o 
  -7  -9   8        2.63        3.24      1.84 o 
  -6  -9   8        4.35        3.31      1.65 o 
  -5  -9   8       42.10       48.73      3.03 o 
  -4  -9   8       12.10       11.48      1.88 o 
  -3  -9   8        0.00       -1.39      1.57 o 
  -2  -9   8      293.75      294.07      8.74 o 
  -1  -9   8      159.72      161.90      4.74 o 
   0  -9   8       89.53       91.96      3.51 o 
   1  -9   8       54.37       56.56      4.06 o 
   2  -9   8       63.49       66.88      3.15 o 
   3  -9   8       33.63       39.98      4.08 o 
   4  -9   8      617.93      643.21     13.88 o 
   5  -9   8        1.53       -0.01      1.60 o 
   6  -9   8        0.54       -1.71      1.44 o 
   7  -9   8        0.14       -0.06      1.59 o 
   8  -9   8        7.19        8.96      2.27 o 
   9  -9   8        9.46        9.84      2.47 o 
  -8  -8   8        6.00        3.15      1.91 o 
  -7  -8   8        0.05        0.30      1.61 o 
  -6  -8   8       26.67       32.62      3.06 o 
  -5  -8   8       28.32       33.69      2.59 o 
  -4  -8   8       47.02       43.49      2.73 o 
  -3  -8   8       27.42       30.81      2.41 o 
  -2  -8   8       41.61       38.32      2.49 o 
  -1  -8   8        0.12       -1.03      2.36 o 
   0  -8   8       65.57       61.96      2.85 o 
   1  -8   8       72.72       62.16      2.74 o 
   2  -8   8        2.97        0.30      1.15 o 
   3  -8   8        1.44        2.02      1.29 o 
   4  -8   8      127.67      136.43      5.71 o 
   5  -8   8       67.47       66.40      4.60 o 
   6  -8   8       20.98       19.72      2.42 o 
   7  -8   8        1.95        1.32      1.70 o 
   8  -8   8        7.60        4.74      2.02 o 
   9  -8   8       10.73        9.13      2.34 o 
  10  -8   8        0.03       -0.32      1.84 o 
  -9  -7   8        0.27       -0.07      1.61 o 
  -8  -7   8        1.12       -0.77      1.55 o 
  -7  -7   8       13.05       16.86      3.20 o 
  -6  -7   8       13.96       13.35      2.15 o 
  -5  -7   8       91.63       91.62      3.74 o 
  -4  -7   8       95.51      101.28      3.83 o 
  -3  -7   8      518.56      501.07     10.11 o 
  -2  -7   8       95.12       82.01      3.20 o 
  -1  -7   8        5.05        6.76      4.42 o 
   0  -7   8      262.94      258.28      5.84 o 
   1  -7   8       39.28       40.62      1.86 o 
   2  -7   8        1.00       -1.15      0.97 o 
   3  -7   8      124.86      133.16      4.15 o 
   4  -7   8       27.33       23.23      2.17 o 
   5  -7   8       33.03       33.11      2.56 o 
   6  -7   8       43.18       37.16      2.80 o 
   7  -7   8       62.97       64.15      3.48 o 
   8  -7   8        1.78        0.65      1.69 o 
   9  -7   8        2.69        1.31      1.86 o 
  10  -7   8        0.03        1.37      1.85 o 
 -10  -6   8        5.55        4.91      3.19 o 
  -9  -6   8        0.52       -0.13      2.28 o 
  -8  -6   8       40.23       43.63      2.96 o 
  -7  -6   8      169.63      183.97      5.51 o 
  -6  -6   8       29.49       28.73      3.71 o 
  -5  -6   8       57.56       52.17      2.82 o 
  -4  -6   8       84.06       70.63      3.13 o 
  -3  -6   8      259.56      250.07      8.61 o 
  -2  -6   8       33.25       27.97      2.01 o 
  -1  -6   8       13.06       13.69      3.31 o 
   0  -6   8      373.41      383.03      6.01 o 
   1  -6   8        0.11       -0.56      1.16 o 
   2  -6   8       68.78       72.67      2.24 o 
   3  -6   8       14.72       15.83      1.80 o 
   4  -6   8       38.16       37.69      2.47 o 
   5  -6   8        0.18       -0.41      1.15 o 
   6  -6   8       21.98       27.17      2.53 o 
   7  -6   8       23.69       29.07      2.72 o 
   8  -6   8        3.05        5.97      1.87 o 
   9  -6   8        1.08        1.51      1.69 o 
  10  -6   8        1.37        3.74      2.00 o 
 -10  -5   8        8.19        9.34      2.18 o 
  -9  -5   8        0.50        1.22      1.52 o 
  -8  -5   8        0.04        0.20      1.51 o 
  -7  -5   8        5.07        2.18      1.81 o 
  -6  -5   8       31.65       31.22      2.35 o 
  -5  -5   8       28.64       25.70      2.15 o 
  -4  -5   8      459.55      466.42      9.19 o 
  -3  -5   8        5.34        3.67      1.57 o 
  -2  -5   8      123.82      118.92      3.61 o 
  -1  -5   8      902.67      873.36     19.17 o 
   0  -5   8      143.79      160.27      3.29 o 
   1  -5   8       15.83       11.26      1.14 o 
   2  -5   8      252.84      214.60      3.99 o 
   3  -5   8      160.34      173.10      4.65 o 
   4  -5   8      356.08      360.51      7.75 o 
   5  -5   8        3.77        2.88      2.29 o 
   6  -5   8       96.35       97.99      3.89 o 
   7  -5   8       11.36        5.88      1.74 o 
   8  -5   8        0.25       -1.10      1.54 o 
   9  -5   8        0.70        0.02      1.60 o 
  10  -5   8       11.45       16.51      4.37 o 
 -11  -4   8        0.06       -0.88      1.72 o 
 -10  -4   8       22.67       23.34      3.47 o 
  -9  -4   8       82.02       99.57      4.18 o 
  -8  -4   8      236.48      265.80      6.87 o 
  -7  -4   8       11.64       13.51      1.95 o 
  -6  -4   8       66.45       61.70      2.94 o 
  -5  -4   8      793.92      800.35     19.82 o 
  -4  -4   8     1172.11     1122.09     18.55 o 
  -3  -4   8        0.67       -0.59      0.84 o 
  -2  -4   8      103.05       95.62      3.14 o 
  -1  -4   8      711.71      700.14      9.56 o 
   0  -4   8        8.38        9.05      1.04 o 
   1  -4   8      189.25      183.24      4.05 o 
   2  -4   8       54.54       51.03      2.25 o 
   3  -4   8        5.84        4.57      0.94 o 
   4  -4   8      125.31      118.73      3.86 o 
   5  -4   8      123.12      136.70      4.38 o 
   6  -4   8        0.32       -0.25      1.33 o 
   7  -4   8       60.18       55.17      3.15 o 
   8  -4   8        0.37       -1.46      1.39 o 
   9  -4   8       21.24       20.91      4.37 o 
  10  -4   8        8.08        4.85      3.40 o 
 -11  -3   8        4.56       -0.02      1.89 o 
 -10  -3   8        0.00       -0.58      1.58 o 
  -9  -3   8        1.59        5.29      1.75 o 
  -8  -3   8      137.04      140.25      4.68 o 
  -7  -3   8        5.63        5.12      1.61 o 
  -6  -3   8        3.89        4.66      1.45 o 
  -5  -3   8      166.65      147.61      4.30 o 
  -4  -3   8       16.05       15.35      1.59 o 
  -3  -3   8       33.02       40.12      2.13 o 
  -2  -3   8        0.57        0.42      0.66 o 
  -1  -3   8      175.48      170.57      4.45 o 
   0  -3   8        6.13        8.52      0.97 o 
   1  -3   8       13.75       18.73      1.25 o 
   2  -3   8       53.04       57.91      2.38 o 
   3  -3   8      285.50      305.79      6.87 o 
   4  -3   8       48.15       46.16      2.56 o 
   5  -3   8       17.84       26.76      2.28 o 
   6  -3   8      204.40      207.99      5.75 o 
   7  -3   8        9.96        4.61      3.15 o 
   8  -3   8       10.02       14.69      3.93 o 
   9  -3   8       24.52       17.76      4.31 o 
 -11  -2   8       44.02       40.57      3.18 o 
 -10  -2   8       21.49       26.89      2.68 o 
  -9  -2   8       29.35       36.05      2.70 o 
  -8  -2   8      151.66      150.74      4.81 o 
  -7  -2   8      177.41      170.31      4.92 o 
  -6  -2   8      103.01       97.82      3.52 o 
  -5  -2   8        4.64        6.32      1.32 o 
  -4  -2   8       46.78       37.59      2.90 o 
  -3  -2   8      292.93      302.58      4.85 o 
  -2  -2   8        6.10        2.63      0.76 o 
  -1  -2   8      231.49      218.75      3.83 o 
   0  -2   8       44.16       41.02      1.62 o 
   1  -2   8       67.17       55.88      1.97 o 
   2  -2   8      179.66      171.48      4.07 o 
   3  -2   8      119.11      125.09      3.69 o 
   4  -2   8        1.67        3.41      1.45 o 
   5  -2   8        2.07       -2.00      2.34 o 
   6  -2   8      411.43      409.01     12.81 o 
   7  -2   8        4.24        0.50      2.71 o 
   8  -2   8       12.01        2.67      3.49 o 
   9  -2   8        2.91        1.88      3.47 o 
 -11  -1   8        4.98        4.27      1.92 o 
 -10  -1   8        4.93        4.03      1.78 o 
  -9  -1   8       45.29       39.93      4.09 o 
  -8  -1   8      121.67      140.89      4.58 o 
  -7  -1   8       47.37       45.75      4.20 o 
  -6  -1   8        9.61        8.41      1.53 o 
  -5  -1   8        4.94        6.09      1.27 o 
  -4  -1   8      127.41      123.24      3.58 o 
  -3  -1   8      407.94      390.81      7.84 o 
  -2  -1   8       88.61       82.20      2.13 o 
  -1  -1   8        3.10        1.48      0.75 o 
   0  -1   8        0.42       -0.96      0.64 o 
   1  -1   8       79.79       67.08      2.68 o 
   2  -1   8       24.24       20.68      1.87 o 
   3  -1   8        4.28        3.65      2.49 o 
   4  -1   8       15.33        9.57      1.80 o 
   5  -1   8      168.51      175.26      7.51 o 
   6  -1   8       62.55       62.03      4.87 o 
   7  -1   8       64.61       77.81      5.55 o 
   8  -1   8       15.32       12.39      4.14 o 
   9  -1   8        0.13       -1.64      3.29 o 
 -11   0   8        0.87        0.30      2.27 o 
 -10   0   8       14.66       10.32      2.02 o 
  -9   0   8      165.66      162.82      5.05 o 
  -8   0   8       17.06       16.50      2.11 o 
  -7   0   8       25.17       23.62      2.07 o 
  -6   0   8      207.25      212.05      5.27 o 
  -5   0   8      272.27      290.44      6.29 o 
  -4   0   8       89.82       82.23      3.26 o 
  -3   0   8        0.01       -0.68      0.86 o 
  -2   0   8      558.84      529.38      7.59 o 
  -1   0   8      299.85      289.56      6.03 o 
   0   0   8       31.85       29.64      2.01 o 
   1   0   8       89.64       88.49      3.11 o 
   2   0   8      237.45      235.91      5.57 o 
   3   0   8      145.93      152.77      4.46 o 
   4   0   8      103.24       92.01      3.66 o 
   5   0   8       59.35       62.23      4.24 o 
   6   0   8        1.12       -2.38      2.43 o 
   7   0   8       41.33       45.84      5.23 o 
   8   0   8       10.97       13.98      4.11 o 
 -11   1   8        0.63       -2.40      1.90 o 
 -10   1   8       11.19       12.10      2.04 o 
  -9   1   8       88.90      100.62      3.98 o 
  -8   1   8       35.86       33.65      2.51 o 
  -7   1   8       72.00       67.31      5.25 o 
  -6   1   8       35.20       44.05      3.42 o 
  -5   1   8      190.51      197.90      3.86 o 
  -4   1   8      235.26      231.43      5.25 o 
  -3   1   8       43.24       40.76      2.21 o 
  -2   1   8       45.12       41.85      2.29 o 
  -1   1   8      110.75      102.27      3.36 o 
   0   1   8        1.07       -2.30      1.53 o 
   1   1   8      132.62      125.69      3.92 o 
   2   1   8        1.04        0.62      1.36 o 
   3   1   8      132.10      123.74      4.15 o 
   4   1   8      101.78      117.02      4.15 o 
   5   1   8        3.25        0.00      1.49 o 
   6   1   8        1.05        0.29      2.96 o 
   7   1   8        4.54       -0.82      3.11 o 
 -11   2   8        8.72        6.11      2.62 o 
 -10   2   8        0.05       -1.66      1.40 o 
  -9   2   8        2.46        1.73      1.56 o 
  -8   2   8       66.21       63.89      3.33 o 
  -7   2   8       42.47       43.05      3.81 o 
  -6   2   8        7.58        6.70      1.60 o 
  -5   2   8       19.07       17.18      2.32 o 
  -4   2   8      181.63      198.00      4.97 o 
  -3   2   8        2.98        1.80      2.55 o 
  -2   2   8      101.28       92.89      3.32 o 
  -1   2   8      254.59      230.47      6.82 o 
   0   2   8      166.85      154.14      4.43 o 
   1   2   8        0.16       -0.18      1.30 o 
   2   2   8       64.22       60.23      3.04 o 
   3   2   8       76.91       82.48      3.53 o 
   4   2   8        4.92        4.91      1.82 o 
   5   2   8        3.51        0.88      1.74 o 
   6   2   8        4.44        2.88      3.40 o 
   7   2   8       13.09       16.48      4.22 o 
 -11   3   8       12.92       10.60      2.97 o 
  -9   3   8       21.61       21.82      3.44 o 
  -8   3   8        6.64        2.49      2.56 o 
  -7   3   8       11.75        7.26      2.71 o 
  -6   3   8       58.17       61.72      2.90 o 
  -5   3   8       23.06       21.30      2.13 o 
  -4   3   8       26.42       30.30      2.75 o 
  -3   3   8       94.94      105.94      4.28 o 
  -2   3   8      142.37      135.48      4.29 o 
  -1   3   8        3.57        3.16      1.63 o 
   0   3   8       37.97       39.30      2.63 o 
   1   3   8        3.52        0.70      1.47 o 
   2   3   8       20.76       17.48      2.21 o 
   3   3   8       26.84       35.66      3.46 o 
   4   3   8       10.15       12.98      2.33 o 
   5   3   8        1.05        1.27      1.82 o 
   6   3   8        4.17        3.03      2.18 o 
  -9   4   8        9.61        6.19      2.71 o 
  -8   4   8        1.56        2.50      2.44 o 
  -7   4   8       70.36       73.44      3.29 o 
  -6   4   8        9.03        8.42      1.90 o 
  -5   4   8       95.80      100.62      3.76 o 
  -4   4   8       49.18       54.34      2.96 o 
  -3   4   8      338.11      319.06      7.25 o 
  -2   4   8       37.56       42.44      4.11 o 
  -1   4   8      251.81      241.41      6.14 o 
   0   4   8        0.38       -1.97      1.31 o 
   1   4   8       29.62       31.72      3.73 o 
   2   4   8       74.60       84.46      3.80 o 
   3   4   8        1.40       -0.67      2.67 o 
   4   4   8        1.81        0.53      1.89 o 
   5   4   8        9.72        8.32      2.35 o 
  -8   5   8       10.71       10.25      2.08 o 
  -7   5   8       19.50       24.38      2.52 o 
  -6   5   8       46.09       52.24      3.01 o 
  -5   5   8       81.01       88.80      3.64 o 
  -4   5   8        2.20        0.52      1.60 o 
  -3   5   8        2.29        0.27      1.61 o 
  -2   5   8       32.08       38.00      2.72 o 
  -1   5   8       39.60       45.11      2.89 o 
   0   5   8        2.46       -0.13      2.87 o 
   1   5   8        1.69       -0.53      1.59 o 
   2   5   8       12.41       10.15      2.19 o 
   3   5   8        2.30        0.28      1.81 o 
   4   5   8        0.51       -2.12      2.65 o 
  -8   6   8        2.69        2.40      2.01 o 
  -7   6   8        0.00       -0.52      1.77 o 
  -6   6   8        0.88       -1.58      1.62 o 
  -5   6   8       22.50       26.01      2.72 o 
  -4   6   8       24.15       28.68      2.91 o 
  -3   6   8       43.57       44.39      2.97 o 
  -2   6   8        4.96        8.11      2.05 o 
  -1   6   8       18.06       20.43      2.56 o 
   0   6   8        6.18        7.00      2.05 o 
   1   6   8        6.22        6.42      2.11 o 
   2   6   8        0.42       -1.09      1.83 o 
   3   6   8        0.81       -0.36      1.76 o 
  -8   7   8        2.36        1.71      2.93 o 
  -7   7   8        2.01       -0.75      2.43 o 
  -6   7   8       17.32       18.61      2.59 o 
  -5   7   8        0.15       -0.49      1.75 o 
  -4   7   8       12.74       13.43      2.39 o 
  -3   7   8       12.86       12.95      2.36 o 
  -2   7   8        0.45       -1.30      1.74 o 
  -1   7   8        0.00       -1.02      1.82 o 
   0   7   8        1.60       -0.52      1.83 o 
   1   7   8        1.75       -2.41      1.61 o 
  -7   8   8        3.49        4.75      2.91 o 
  -6   8   8        8.56        6.85      2.28 o 
  -5   8   8        0.86       -1.77      1.83 o 
  -4   8   8        0.04        0.91      1.91 o 
  -3   8   8       15.65       17.43      2.69 o 
  -2   8   8        4.62        5.03      2.20 o 
  -2 -13   9        9.08       11.48      3.09 o 
  -1 -13   9        0.12        0.00      2.18 o 
   0 -13   9       46.97       40.39      4.44 o 
   1 -13   9       32.31       32.99      4.22 o 
   2 -13   9        0.84        2.73      2.37 o 
   3 -13   9       31.17       26.87      4.06 o 
   4 -13   9       19.73       17.30      3.91 o 
   5 -13   9       20.42       19.15      4.05 o 
   6 -13   9        2.40        3.38      1.94 o 
  -4 -12   9        2.31        1.67      1.78 o 
  -3 -12   9       45.34       46.03      3.75 o 
  -2 -12   9       34.63       34.24      2.92 o 
  -1 -12   9       24.58       25.11      3.64 o 
   0 -12   9       10.32        7.67      2.53 o 
   1 -12   9        0.12       -0.77      1.86 o 
   2 -12   9        7.49        9.81      2.82 o 
   3 -12   9        5.72        6.47      2.73 o 
   4 -12   9       10.16       11.80      3.29 o 
   5 -12   9        0.15       -0.60      1.73 o 
   6 -12   9        1.38        4.74      2.20 o 
   7 -12   9       15.47        8.71      2.43 o 
  -5 -11   9       21.31       30.71      3.03 o 
  -4 -11   9       75.85       89.20      5.13 o 
  -3 -11   9       29.71       28.01      2.74 o 
  -2 -11   9        6.35        2.73      1.67 o 
  -1 -11   9        7.95       13.72      2.07 o 
   0 -11   9        0.03       -0.17      1.74 o 
   1 -11   9       89.81       81.82      5.34 o 
   2 -11   9       38.55       32.83      3.75 o 
   3 -11   9       16.35       17.01      3.15 o 
   4 -11   9       54.36       52.09      3.33 o 
   5 -11   9       89.22       86.01      6.15 o 
   6 -11   9      110.06      100.16     13.18 o 
   7 -11   9        0.53       -0.60      2.87 o 
   8 -11   9        0.26        0.55      3.14 o 
  -6 -10   9       26.02       35.66      4.36 o 
  -5 -10   9       30.01       28.84      2.82 o 
  -4 -10   9       39.58       42.59      3.06 o 
  -3 -10   9       11.77       10.93      2.04 o 
  -2 -10   9        0.30       -0.21      1.44 o 
  -1 -10   9        2.49        1.05      1.62 o 
   0 -10   9       52.10       52.55      4.14 o 
   1 -10   9      126.41      125.36      6.32 o 
   2 -10   9       78.80       74.46      4.93 o 
   3 -10   9       42.15       38.26      2.81 o 
   4 -10   9       46.68       45.20      3.16 o 
   5 -10   9       67.90       66.84      3.69 o 
   6 -10   9      130.51      126.92      4.99 o 
   7 -10   9        5.58        2.68      1.92 o 
   8 -10   9       30.02       34.00      3.49 o 
  -7  -9   9        0.55        1.35      1.70 o 
  -6  -9   9       24.85       22.66      2.59 o 
  -5  -9   9       76.41       75.00      3.69 o 
  -4  -9   9        3.10        2.99      1.55 o 
  -3  -9   9        3.74        4.03      1.53 o 
  -2  -9   9        8.50        6.78      1.62 o 
  -1  -9   9      190.78      178.01      5.08 o 
   0  -9   9       55.60       51.67      4.37 o 
   1  -9   9       84.50       85.65      5.05 o 
   2  -9   9       43.63       42.08      3.76 o 
   3  -9   9      395.24      365.77      8.21 o 
   4  -9   9      205.04      203.64      5.93 o 
   5  -9   9       54.46       59.70      3.43 o 
   6  -9   9       11.29        9.81      2.17 o 
   7  -9   9       14.70       14.25      2.42 o 
   8  -9   9       54.70       59.00      3.82 o 
   9  -9   9       33.26       26.04      3.12 o 
  -8  -8   9        0.44       -0.53      1.59 o 
  -7  -8   9        2.84        2.84      1.86 o 
  -6  -8   9       10.53       10.94      2.04 o 
  -5  -8   9        0.84       -0.85      1.27 o 
  -4  -8   9        5.51        2.18      1.47 o 
  -3  -8   9       11.35       10.66      1.80 o 
  -2  -8   9       23.73       23.64      2.13 o 
  -1  -8   9      170.84      157.28      4.60 o 
   0  -8   9      206.44      178.04      4.88 o 
   1  -8   9      486.71      454.28     13.36 o 
   2  -8   9       19.63       16.98      2.03 o 
   3  -8   9      190.54      186.63      5.30 o 
   4  -8   9      201.14      198.27      5.67 o 
   5  -8   9       85.62       80.88      3.79 o 
   6  -8   9        0.21       -1.63      1.43 o 
   7  -8   9        0.65       -2.27      1.52 o 
   8  -8   9       25.28       29.58      3.09 o 
   9  -8   9        1.44       -0.71      1.86 o 
  -9  -7   9       10.20       13.83      2.36 o 
  -8  -7   9        7.52        9.00      3.64 o 
  -7  -7   9        0.12        0.64      1.51 o 
  -6  -7   9        8.61       12.84      2.06 o 
  -5  -7   9       33.67       39.52      2.65 o 
  -4  -7   9       16.16       16.58      3.27 o 
  -3  -7   9      136.26      128.15      4.18 o 
  -2  -7   9      171.18      176.64      4.88 o 
  -1  -7   9        0.06       -1.33      2.24 o 
   0  -7   9        0.06        0.15      2.03 o 
   1  -7   9      481.18      466.04      7.26 o 
   2  -7   9       98.06       83.95      3.32 o 
   3  -7   9       16.96       13.98      1.89 o 
   4  -7   9        0.00       -0.78      1.19 o 
   5  -7   9       14.91       14.37      3.78 o 
   6  -7   9        3.30        2.71      1.61 o 
   7  -7   9       37.23       41.50      3.10 o 
   8  -7   9       26.37       27.68      2.96 o 
   9  -7   9        1.28       -2.50      1.67 o 
  -9  -6   9        2.16        2.16      1.97 o 
  -8  -6   9        0.00        0.34      1.51 o 
  -7  -6   9        0.03       -1.91      1.34 o 
  -6  -6   9       73.49       72.56      3.40 o 
  -5  -6   9        7.51        9.81      1.80 o 
  -4  -6   9       28.10       22.14      2.14 o 
  -3  -6   9      376.08      351.30      7.62 o 
  -2  -6   9      430.81      395.55     10.92 o 
  -1  -6   9        0.01       -0.78      1.74 o 
   0  -6   9      695.42      635.81     11.42 o 
   1  -6   9      340.12      315.44      5.41 o 
   2  -6   9        0.98       -1.07      1.17 o 
   3  -6   9       47.79       41.24      2.53 o 
   4  -6   9        0.27        0.30      1.53 o 
   5  -6   9        5.64        4.09      1.67 o 
   6  -6   9        0.53        0.37      1.48 o 
   7  -6   9       32.66       32.91      2.90 o 
   8  -6   9        8.24        4.69      2.08 o 
   9  -6   9        0.02       -0.46      1.76 o 
 -10  -5   9        1.20        2.03      1.79 o 
  -9  -5   9        7.57       10.51      3.36 o 
  -8  -5   9       28.61       30.37      2.82 o 
  -7  -5   9        4.23        0.87      1.56 o 
  -6  -5   9        2.54        3.44      1.54 o 
  -5  -5   9        0.86       -0.77      1.52 o 
  -4  -5   9        0.12       -1.77      1.65 o 
  -3  -5   9       16.44       17.47      2.81 o 
  -2  -5   9       49.40       42.00      3.84 o 
  -1  -5   9       73.61       79.87      3.03 o 
   0  -5   9      217.05      213.38      4.08 o 
   1  -5   9      495.33      508.67      7.65 o 
   2  -5   9       56.06       43.23      1.93 o 
   3  -5   9       73.72       73.09      3.16 o 
   4  -5   9        5.05       10.25      1.72 o 
   5  -5   9        7.65        7.32      1.79 o 
   6  -5   9       26.04       25.40      2.54 o 
   7  -5   9       16.64       13.87      2.26 o 
   8  -5   9        4.67        3.67      1.95 o 
   9  -5   9        6.87        4.53      3.37 o 
 -10  -4   9        3.33        3.31      1.88 o 
  -9  -4   9       14.33       12.50      2.19 o 
  -8  -4   9       27.38       28.18      2.72 o 
  -7  -4   9      176.12      192.33      5.70 o 
  -6  -4   9       29.17       28.01      2.29 o 
  -5  -4   9      212.11      207.40      5.45 o 
  -4  -4   9      326.70      318.21      7.04 o 
  -3  -4   9      244.97      228.67      5.49 o 
  -2  -4   9       27.68       24.88      2.87 o 
  -1  -4   9       38.43       38.79      2.06 o 
   0  -4   9       19.84       20.11      1.41 o 
   1  -4   9        1.75       -1.30      0.94 o 
   2  -4   9        6.22        5.08      1.07 o 
   3  -4   9       19.88       19.62      2.03 o 
   4  -4   9        0.32       -1.70      1.13 o 
   5  -4   9       19.87       18.06      2.15 o 
   6  -4   9        2.44        0.17      2.34 o 
   7  -4   9        7.05        6.07      3.17 o 
   8  -4   9       10.45        9.95      3.85 o 
   9  -4   9        6.94       -0.59      2.99 o 
 -11  -3   9        4.94        2.80      1.90 o 
 -10  -3   9        4.36        1.78      1.87 o 
  -9  -3   9       16.72       23.40      2.60 o 
  -8  -3   9        3.09        1.01      1.92 o 
  -7  -3   9       28.37       30.76      2.76 o 
  -6  -3   9       14.70       16.14      1.96 o 
  -5  -3   9        5.93        7.97      1.87 o 
  -4  -3   9       17.92       20.15      3.16 o 
  -3  -3   9        7.41        9.33      1.46 o 
  -2  -3   9       61.96       59.40      2.52 o 
  -1  -3   9       11.64       17.45      1.43 o 
   0  -3   9      182.49      164.42      3.43 o 
   1  -3   9      186.46      197.18      4.61 o 
   2  -3   9      482.78      493.41      7.83 o 
   3  -3   9       30.30       31.12      2.37 o 
   4  -3   9        0.30       -3.14      2.09 o 
   5  -3   9       24.14       19.82      3.56 o 
   6  -3   9        6.01        2.49      2.87 o 
   7  -3   9       52.77       50.26      4.84 o 
   8  -3   9        2.01        0.38      3.15 o 
   9  -3   9       13.39       11.64      3.97 o 
 -11  -2   9       20.82       22.91      2.87 o 
 -10  -2   9       21.14       23.01      5.33 o 
  -9  -2   9       12.34       11.58      2.13 o 
  -8  -2   9       21.15       24.38      2.51 o 
  -7  -2   9        4.62        1.91      1.49 o 
  -6  -2   9       21.23       23.84      2.02 o 
  -5  -2   9      233.60      220.21      5.49 o 
  -4  -2   9       17.65       22.23      1.85 o 
  -3  -2   9       13.51       13.08      3.68 o 
  -2  -2   9      176.80      171.56      3.44 o 
  -1  -2   9      249.13      248.29      4.41 o 
   0  -2   9        2.32        1.04      0.92 o 
   1  -2   9        1.05        0.86      1.23 o 
   2  -2   9       42.28       51.13      3.46 o 
   3  -2   9      356.33      362.45      7.55 o 
   4  -2   9       11.91        5.78      2.93 o 
   5  -2   9        1.19       -3.02      2.35 o 
   6  -2   9        9.84        6.00      3.08 o 
   7  -2   9       37.57       50.96      4.99 o 
   8  -2   9        0.71       -4.09      2.73 o 
 -11  -1   9        6.99        5.83      2.03 o 
 -10  -1   9        3.45        4.70      1.87 o 
  -9  -1   9        0.02       -0.86      2.75 o 
  -8  -1   9        1.36       -1.00      1.45 o 
  -7  -1   9       23.90       24.76      2.80 o 
  -6  -1   9        8.54       10.42      1.69 o 
  -5  -1   9       33.11       32.22      2.93 o 
  -4  -1   9      147.80      152.55      8.96 o 
  -3  -1   9       56.82       58.65      2.01 o 
  -2  -1   9       18.73       26.50      1.52 o 
  -1  -1   9      105.61      107.52      3.43 o 
   0  -1   9       11.91       10.54      2.00 o 
   1  -1   9        1.22       -1.62      1.08 o 
   2  -1   9       39.01       37.13      2.47 o 
   3  -1   9      331.32      340.38      8.41 o 
   4  -1   9       40.07       44.96      2.81 o 
   5  -1   9        3.58        9.01      3.06 o 
   6  -1   9       42.61       39.09      4.82 o 
   7  -1   9        0.00       -3.24      2.88 o 
   8  -1   9        2.52       -2.30      3.03 o 
 -11   0   9        0.63        0.62      1.79 o 
 -10   0   9        0.01       -2.09      1.39 o 
  -9   0   9        0.01        1.67      1.57 o 
  -8   0   9        0.10       -1.37      1.35 o 
  -7   0   9        1.00        1.79      1.40 o 
  -6   0   9       25.87       35.92      2.33 o 
  -5   0   9       23.41       18.51      1.83 o 
  -4   0   9        4.91        4.19      1.40 o 
  -3   0   9      215.21      237.01      5.46 o 
  -2   0   9       22.27       25.81      2.10 o 
  -1   0   9       48.24       41.89      3.13 o 
   0   0   9       48.21       34.24      2.29 o 
   1   0   9      129.78      124.72      3.99 o 
   2   0   9      286.95      292.18      6.70 o 
   3   0   9       20.60       21.32      4.23 o 
   4   0   9        8.57        9.78      1.87 o 
   5   0   9        0.25       -0.20      2.56 o 
   6   0   9       47.43       58.89      5.17 o 
   7   0   9       16.37       11.08      3.91 o 
 -11   1   9        1.31        1.71      2.46 o 
 -10   1   9        4.85        5.50      1.87 o 
  -9   1   9        6.99        3.70      1.69 o 
  -8   1   9       16.92       16.11      2.07 o 
  -7   1   9       86.82      104.79      5.72 o 
  -6   1   9      195.02      197.83      7.75 o 
  -5   1   9        0.36       -1.33      1.94 o 
  -4   1   9       33.45       34.14      2.32 o 
  -3   1   9       12.24       10.35      1.71 o 
  -2   1   9      157.87      154.21      4.38 o 
  -1   1   9       64.00       63.99      3.34 o 
   0   1   9       47.38       44.93      2.60 o 
   1   1   9       17.43       15.89      2.06 o 
   2   1   9      233.40      222.90      5.83 o 
   3   1   9       20.62       20.76      2.34 o 
   4   1   9       12.40        9.79      1.97 o 
   5   1   9        0.60       -0.58      2.74 o 
   6   1   9        0.38       -4.14      2.76 o 
   7   1   9        7.25        0.11      2.99 o 
 -10   2   9       19.97       20.70      3.59 o 
  -9   2   9        0.28        0.59      2.46 o 
  -8   2   9        0.36        0.82      2.44 o 
  -7   2   9        7.43        9.96      2.90 o 
  -6   2   9       20.31       22.33      3.52 o 
  -5   2   9       67.83       60.44      2.90 o 
  -4   2   9        7.28        3.98      1.56 o 
  -3   2   9        7.43        4.24      1.89 o 
  -2   2   9      243.69      233.03      5.77 o 
  -1   2   9        7.69        1.81      2.31 o 
   0   2   9      183.95      173.45      7.86 o 
   1   2   9      147.46      153.72      4.87 o 
   2   2   9        0.60       -0.75      1.50 o 
   3   2   9        8.51        3.69      1.78 o 
   4   2   9       34.09       37.60      2.94 o 
   5   2   9       12.22       13.02      2.39 o 
   6   2   9       12.10        8.73      3.59 o 
  -9   3   9        3.50        1.64      2.64 o 
  -8   3   9        7.81        8.66      2.74 o 
  -7   3   9       17.25       15.71      3.21 o 
  -6   3   9       18.54       14.97      2.13 o 
  -5   3   9       75.37       68.40      3.20 o 
  -4   3   9      110.39       97.19      3.70 o 
  -3   3   9        0.11       -2.14      2.14 o 
  -2   3   9        6.82        6.64      1.80 o 
  -1   3   9       13.94       15.17      2.17 o 
   0   3   9       61.81       54.89      3.09 o 
   1   3   9       36.49       35.70      2.76 o 
   2   3   9        5.56        6.39      2.00 o 
   3   3   9        4.27        1.61      1.82 o 
   4   3   9       28.20       38.30      3.28 o 
   5   3   9        0.01       -1.16      1.78 o 
  -9   4   9        3.40        4.40      2.82 o 
  -8   4   9        2.22       -0.14      2.21 o 
  -7   4   9        4.86        3.35      2.58 o 
  -6   4   9        5.70       -0.03      1.60 o 
  -5   4   9        2.04       -0.29      1.56 o 
  -4   4   9       13.05       14.27      2.49 o 
  -3   4   9        4.15        1.95      1.70 o 
  -2   4   9       67.38       72.23      4.73 o 
  -1   4   9       27.23       27.85      3.00 o 
   0   4   9        0.48       -1.89      1.48 o 
   1   4   9        4.07        2.85      1.77 o 
   2   4   9        8.04        8.40      2.18 o 
   3   4   9        8.46        4.65      2.07 o 
   4   4   9        0.53       -1.18      2.01 o 
  -8   5   9        0.17       -1.32      2.46 o 
  -7   5   9        0.62       -1.17      1.72 o 
  -6   5   9        4.14        1.84      1.93 o 
  -5   5   9        7.94        6.44      2.02 o 
  -4   5   9       16.47       16.00      2.36 o 
  -3   5   9        0.11       -0.76      2.40 o 
  -2   5   9        1.94        1.30      1.71 o 
  -1   5   9       29.38       33.64      3.04 o 
   0   5   9        0.05       -1.14      1.64 o 
   1   5   9        0.43       -2.43      1.66 o 
   2   5   9        9.40        9.68      2.35 o 
   3   5   9        3.18        3.26      3.06 o 
  -8   6   9        3.78        2.68      2.96 o 
  -7   6   9        5.28        3.80      2.04 o 
  -6   6   9        0.24       -2.35      2.23 o 
  -5   6   9       13.92       13.28      3.70 o 
  -4   6   9       21.43       22.46      2.71 o 
  -3   6   9        1.80        0.07      1.81 o 
  -2   6   9        0.55       -1.41      1.70 o 
  -1   6   9       21.13       17.37      2.57 o 
   0   6   9        6.63        4.36      2.04 o 
   1   6   9        3.91        5.43      2.05 o 
  -7   7   9        5.70        3.32      2.16 o 
  -6   7   9        3.89        1.39      2.10 o 
  -5   7   9        0.46       -2.50      1.82 o 
  -4   7   9        4.31        0.80      2.03 o 
  -3   7   9        5.73        3.35      2.74 o 
  -2   7   9        0.76       -2.64      1.76 o 
  -1   7   9        1.99        1.49      2.01 o 
  -1 -13  10        0.70       -0.23      2.15 o 
   0 -13  10        6.20        4.09      2.61 o 
   1 -13  10       37.21       43.03      4.46 o 
   2 -13  10        1.88        0.88      2.23 o 
   3 -13  10        0.01        2.00      2.67 o 
   4 -13  10        1.10       -3.29      2.34 o 
   5 -13  10        0.01       -1.56      2.26 o 
  -3 -12  10        8.07        5.06      2.99 o 
  -2 -12  10       21.21       24.74      2.79 o 
  -1 -12  10        8.34        7.93      2.67 o 
   0 -12  10       17.87       19.09      3.38 o 
   1 -12  10        1.07        1.21      2.20 o 
   2 -12  10       26.65       21.88      3.61 o 
   3 -12  10        0.42        1.17      2.21 o 
   4 -12  10        0.46       -1.80      2.17 o 
   5 -12  10        0.10       -0.61      2.38 o 
   6 -12  10        0.09       -1.34      1.74 o 
  -5 -11  10       30.05       35.06      7.69 o 
  -4 -11  10       10.30        8.24      2.17 o 
  -3 -11  10        4.53        0.96      1.74 o 
  -2 -11  10        1.96        2.58      1.68 o 
  -1 -11  10      126.21      130.47      6.79 o 
   0 -11  10      106.46      109.25      6.19 o 
   1 -11  10        2.55        1.64      2.24 o 
   2 -11  10        0.25        1.23      2.09 o 
   3 -11  10       81.10       79.42      5.53 o 
   4 -11  10        3.98        1.12      2.49 o 
   5 -11  10        0.13       -0.33      1.79 o 
   6 -11  10       17.23       16.44      2.67 o 
   7 -11  10       27.35       31.37      3.32 o 
  -6 -10  10        2.73        2.64      1.81 o 
  -5 -10  10       11.17       16.75      2.39 o 
  -4 -10  10       64.05       75.23      3.85 o 
  -3 -10  10       48.09       54.22      3.29 o 
  -2 -10  10       64.87       59.62      4.63 o 
  -1 -10  10        3.89        2.79      1.48 o 
   0 -10  10        1.73        2.29      1.99 o 
   1 -10  10        7.90        5.78      2.34 o 
   2 -10  10        3.69        4.62      2.20 o 
   3 -10  10       24.54       19.95      3.43 o 
   4 -10  10        2.06        1.52      2.37 o 
   5 -10  10        4.38        3.32      2.51 o 
   6 -10  10        3.87        2.15      1.90 o 
   7 -10  10       44.92       44.46      3.53 o 
   8 -10  10       23.17       25.31      3.75 o 
  -7  -9  10       57.29       65.63      4.48 o 
  -6  -9  10        0.13       -1.46      1.48 o 
  -5  -9  10        3.42        4.60      1.79 o 
  -4  -9  10        7.90       10.43      2.03 o 
  -3  -9  10        6.22        6.80      1.73 o 
  -2  -9  10       42.65       39.11      2.63 o 
  -1  -9  10       33.33       34.23      3.03 o 
   0  -9  10        1.34        2.64      1.99 o 
   1  -9  10        0.30       -1.58      1.44 o 
   2  -9  10       27.89       30.55      3.40 o 
   3  -9  10       15.61       12.39      2.11 o 
   4  -9  10        0.90        0.20      1.57 o 
   5  -9  10        0.11       -2.08      1.39 o 
   6  -9  10        1.88        1.70      1.79 o 
   7  -9  10       88.22       73.95      4.11 o 
   8  -9  10        8.30        6.42      2.30 o 
  -8  -8  10        8.67       11.06      2.36 o 
  -7  -8  10        9.67       11.28      2.25 o 
  -6  -8  10        1.03       -1.02      1.41 o 
  -5  -8  10       91.94       96.49      4.05 o 
  -4  -8  10        0.27        0.20      1.33 o 
  -3  -8  10        0.12       -0.89      1.27 o 
  -2  -8  10       37.80       32.78      2.42 o 
  -1  -8  10        0.19       -1.60      1.28 o 
   0  -8  10      140.99      143.78      4.47 o 
   1  -8  10      170.66      162.63      7.10 o 
   2  -8  10       34.34       35.36      2.51 o 
   3  -8  10      123.52      114.15      4.23 o 
   4  -8  10       20.00       15.69      2.24 o 
   5  -8  10       39.25       36.71      2.99 o 
   6  -8  10        0.88       -0.73      2.15 o 
   7  -8  10       32.82       33.53      5.46 o 
   8  -8  10        0.21        0.46      1.79 o 
  -8  -7  10       23.09       29.22      2.94 o 
  -7  -7  10        0.29        0.34      1.59 o 
  -6  -7  10        0.06       -0.69      1.44 o 
  -5  -7  10       69.06       71.87      3.46 o 
  -4  -7  10       20.17       10.80      1.91 o 
  -3  -7  10       16.14       16.82      2.04 o 
  -2  -7  10       55.00       57.44      4.69 o 
  -1  -7  10       26.08       28.59      2.26 o 
   0  -7  10        7.10        8.46      1.74 o 
   1  -7  10      167.26      175.58      7.26 o 
   2  -7  10        8.04        4.07      2.24 o 
   3  -7  10       43.99       39.49      4.15 o 
   4  -7  10        0.06       -2.00      1.58 o 
   5  -7  10      186.58      190.54      5.79 o 
   6  -7  10       38.57       37.46      3.02 o 
   7  -7  10       59.44       66.12      3.88 o 
   8  -7  10        5.02        9.45      2.29 o 
  -9  -6  10       18.65       21.59      2.74 o 
  -8  -6  10       32.89       35.94      3.42 o 
  -7  -6  10        9.46       13.27      2.17 o 
  -6  -6  10       22.98       31.32      4.36 o 
  -5  -6  10      346.42      368.54      8.36 o 
  -4  -6  10      120.99      127.24      4.33 o 
  -3  -6  10       67.52       71.01      3.15 o 
  -2  -6  10       17.65       26.55      2.20 o 
  -1  -6  10      607.63      601.49     14.55 o 
   0  -6  10      112.28      119.46      3.99 o 
   1  -6  10        1.19       -1.52      1.70 o 
   2  -6  10       47.64       51.25      2.80 o 
   3  -6  10      143.22      128.30      5.77 o 
   4  -6  10      407.25      426.28     19.56 o 
   5  -6  10       20.48       20.86      2.49 o 
   6  -6  10        2.84        1.69      1.65 o 
   7  -6  10       55.86       57.19      3.51 o 
   8  -6  10        4.18        4.24      2.15 o 
  -9  -5  10        0.84       -0.45      1.74 o 
  -8  -5  10        3.35        4.60      1.86 o 
  -7  -5  10       23.50       20.69      2.46 o 
  -6  -5  10        3.36        4.00      1.70 o 
  -5  -5  10       61.61       63.79      5.16 o 
  -4  -5  10        0.07       -1.14      1.12 o 
  -3  -5  10       45.14       45.63      2.57 o 
  -2  -5  10        7.30        4.37      1.38 o 
  -1  -5  10      231.61      226.73      5.55 o 
   0  -5  10        1.96        1.23      1.24 o 
   1  -5  10        8.12        7.32      1.33 o 
   2  -5  10      180.58      178.90      7.07 o 
   3  -5  10      129.02      143.38      4.61 o 
   4  -5  10      397.11      426.72      9.17 o 
   5  -5  10       15.94       19.45      2.39 o 
   6  -5  10       39.30       37.18      4.66 o 
   7  -5  10        0.20       -4.03      2.68 o 
   8  -5  10        7.33        1.59      3.14 o 
 -10  -4  10       21.37       18.98      2.65 o 
  -9  -4  10        8.26       11.27      2.25 o 
  -8  -4  10        0.00       -2.23      1.49 o 
  -7  -4  10      141.26      137.59      4.75 o 
  -6  -4  10      121.96      133.38      4.53 o 
  -5  -4  10       16.16       19.37      2.05 o 
  -4  -4  10       10.67       11.15      1.64 o 
  -3  -4  10       89.15       90.58      3.35 o 
  -2  -4  10        0.01       -1.38      1.06 o 
  -1  -4  10        0.08       -1.20      1.09 o 
   0  -4  10      165.03      152.73      3.45 o 
   1  -4  10      389.60      383.27      6.34 o 
   2  -4  10      207.45      222.57      4.47 o 
   3  -4  10      167.46      179.35      6.46 o 
   4  -4  10        4.04        0.77      2.67 o 
   5  -4  10        9.84        8.79      3.05 o 
   6  -4  10       46.51       43.41      4.73 o 
   7  -4  10       14.08       13.27      3.96 o 
   8  -4  10       26.07       19.38      4.55 o 
 -10  -3  10        2.51        1.04      2.23 o 
  -9  -3  10        0.00       -1.28      1.53 o 
  -8  -3  10       22.23       30.83      3.81 o 
  -7  -3  10       48.90       52.24      3.93 o 
  -6  -3  10       32.81       33.94      2.44 o 
  -5  -3  10       62.04       54.48      2.76 o 
  -4  -3  10       31.94       19.54      1.90 o 
  -3  -3  10      219.96      184.31      4.88 o 
  -2  -3  10       92.84       79.64      5.52 o 
  -1  -3  10      284.42      285.07      5.07 o 
   0  -3  10       17.09       14.84      2.62 o 
   1  -3  10      254.46      246.84      4.68 o 
   2  -3  10      117.46      105.59      3.64 o 
   3  -3  10      241.56      253.61      8.87 o 
   4  -3  10        0.21       -3.32      2.26 o 
   5  -3  10       19.73       16.95      3.56 o 
   6  -3  10       11.93       17.41      3.94 o 
   7  -3  10       39.08       39.20      5.23 o 
   8  -3  10        2.04       -3.43      3.17 o 
 -10  -2  10        1.12        1.27      2.27 o 
  -9  -2  10        0.00        1.12      2.37 o 
  -8  -2  10       33.01       35.49      4.08 o 
  -7  -2  10       14.76       13.44      2.04 o 
  -6  -2  10        6.70        6.38      1.61 o 
  -5  -2  10       67.63       68.80      5.27 o 
  -4  -2  10      226.98      232.71      5.72 o 
  -3  -2  10      109.33      104.43      3.54 o 
  -2  -2  10      455.59      446.76      6.99 o 
  -1  -2  10     1288.98     1345.42     21.33 o 
   0  -2  10      363.70      388.51      9.17 o 
   1  -2  10        5.34        3.88      1.48 o 
   2  -2  10       26.64       30.08      3.29 o 
   3  -2  10       59.18       63.36      3.08 o 
   4  -2  10        0.31        0.36      2.49 o 
   5  -2  10        8.70        2.29      2.81 o 
   6  -2  10        0.16       -4.07      2.71 o 
   7  -2  10        0.16       -1.86      3.21 o 
 -10  -1  10        0.13       -1.39      2.51 o 
  -9  -1  10       10.60        7.51      2.27 o 
  -8  -1  10        8.96        6.16      1.88 o 
  -7  -1  10        2.44        2.60      1.54 o 
  -6  -1  10      101.06      104.35      7.48 o 
  -5  -1  10      305.28      313.74     10.36 o 
  -4  -1  10      611.86      613.84     16.36 o 
  -3  -1  10       58.46       57.27      2.74 o 
  -2  -1  10       54.43       66.40      6.64 o 
  -1  -1  10      114.85      109.57      3.73 o 
   0  -1  10        0.11       -1.70      1.13 o 
   1  -1  10        5.82        3.25      1.46 o 
   2  -1  10       55.00       52.44      2.90 o 
   3  -1  10        0.90       -1.31      2.43 o 
   4  -1  10       14.02       11.74      3.15 o 
   5  -1  10        1.07       -3.55      2.37 o 
   6  -1  10        0.01       -1.20      2.96 o 
   7  -1  10        0.16       -3.14      2.96 o 
 -10   0  10        9.64       10.24      2.20 o 
  -9   0  10        1.46        1.40      1.68 o 
  -8   0  10       16.66       19.53      2.33 o 
  -7   0  10       50.01       42.82      4.20 o 
  -6   0  10       39.23       39.03      3.99 o 
  -5   0  10        0.00       -0.26      2.23 o 
  -4   0  10       46.13       38.54      4.00 o 
  -3   0  10      108.97      113.91      3.76 o 
  -2   0  10      243.22      258.77      6.03 o 
  -1   0  10        0.54       -0.88      1.19 o 
   0   0  10        1.71        2.26      1.43 o 
   1   0  10      138.15      143.05      4.49 o 
   2   0  10       18.38       19.95      3.28 o 
   3   0  10        0.86        0.55      1.57 o 
   4   0  10       21.00       15.19      4.15 o 
   5   0  10       26.42       27.96      4.46 o 
   6   0  10        5.41        4.12      3.35 o 
 -10   1  10        0.85       -1.52      2.61 o 
  -9   1  10       31.76       34.28      4.22 o 
  -8   1  10        0.53       -3.34      2.23 o 
  -7   1  10       66.12       64.56      4.90 o 
  -6   1  10      102.01      109.06      5.91 o 
  -5   1  10       78.61       78.89      5.06 o 
  -4   1  10       51.92       51.50      2.78 o 
  -3   1  10        0.03       -1.88      1.25 o 
  -2   1  10       51.28       51.98      2.77 o 
  -1   1  10        0.21       -1.52      1.33 o 
   0   1  10       15.19       19.48      2.27 o 
   1   1  10       24.65       28.80      2.59 o 
   2   1  10        0.16       -0.68      1.53 o 
   3   1  10       28.19       27.26      2.71 o 
   4   1  10        1.80       -0.23      1.82 o 
   5   1  10        5.75        5.82      3.50 o 
   6   1  10        4.87        0.24      3.28 o 
 -10   2  10        9.34        9.95      3.29 o 
  -9   2  10       28.81       30.83      4.11 o 
  -8   2  10       11.25        7.95      3.03 o 
  -7   2  10        8.44        9.11      2.99 o 
  -6   2  10        3.60        2.24      2.59 o 
  -5   2  10        1.10       -1.17      1.47 o 
  -4   2  10       21.74       23.55      2.35 o 
  -3   2  10        0.01       -0.85      1.45 o 
  -2   2  10      144.72      158.19      4.80 o 
  -1   2  10       14.14       13.62      2.12 o 
   0   2  10       59.58       57.73      3.21 o 
   1   2  10        1.42        0.29      1.70 o 
   2   2  10       18.19       20.31      2.51 o 
   3   2  10       31.60       27.70      3.85 o 
   4   2  10        0.20       -1.97      1.76 o 
   5   2  10       14.54       23.53      4.25 o 
 -10   3  10        0.01        2.77      2.93 o 
  -9   3  10        7.70        5.73      3.02 o 
  -8   3  10        0.63       -3.61      2.41 o 
  -7   3  10        2.76        4.35      2.68 o 
  -6   3  10        0.73       -2.58      2.12 o 
  -5   3  10        0.16       -1.30      1.49 o 
  -4   3  10       49.51       57.36      3.11 o 
  -3   3  10       19.53       19.00      2.32 o 
  -2   3  10       11.00       13.95      3.33 o 
  -1   3  10        0.06       -0.92      1.46 o 
   0   3  10       15.48       15.94      2.30 o 
   1   3  10        0.29       -0.61      1.64 o 
   2   3  10       10.62       13.52      2.41 o 
   3   3  10        0.12       -0.45      1.80 o 
   4   3  10        0.46       -0.07      1.95 o 
  -9   4  10        0.00       -0.86      2.71 o 
  -8   4  10        4.82        7.19      3.17 o 
  -7   4  10        5.45        6.91      2.93 o 
  -6   4  10        1.22       -0.33      1.65 o 
  -5   4  10        0.08       -1.35      1.63 o 
  -4   4  10       10.21       13.18      2.28 o 
  -3   4  10       10.71        4.84      3.74 o 
  -2   4  10        1.93        0.74      1.74 o 
  -1   4  10        2.13       -1.35      1.72 o 
   0   4  10        7.96        6.31      2.03 o 
   1   4  10        0.01        0.46      1.75 o 
   2   4  10        0.00       -2.18      1.75 o 
  -8   5  10        2.55       -0.79      2.70 o 
  -7   5  10        9.87       14.74      3.64 o 
  -6   5  10        3.56        2.19      1.91 o 
  -5   5  10       23.47       30.38      2.98 o 
  -4   5  10        1.13        0.96      1.85 o 
  -3   5  10        5.83        8.66      2.22 o 
  -2   5  10        1.12       -1.21      1.80 o 
  -1   5  10        0.05       -2.51      1.67 o 
   0   5  10        2.39        0.42      1.85 o 
   1   5  10        0.00        0.88      1.87 o 
  -6   6  10        0.18        0.36      1.98 o 
  -5   6  10        6.86        3.26      2.96 o 
  -4   6  10        0.45       -2.64      1.76 o 
  -3   6  10        4.27        2.68      2.03 o 
  -2   6  10        0.10       -0.39      2.89 o 
  -1   6  10        0.70       -1.38      1.76 o 
   0 -13  11        0.00        1.85      2.40 o 
   1 -13  11        5.46        1.39      2.38 o 
   2 -13  11       42.21       31.39      4.32 o 
   3 -13  11       13.07       17.07      3.55 o 
  -3 -12  11       14.01       14.69      2.58 o 
  -2 -12  11        1.30        1.59      2.30 o 
  -1 -12  11        0.34       -1.65      1.86 o 
   0 -12  11        6.38        5.29      2.52 o 
   1 -12  11       35.15       36.92      4.43 o 
   2 -12  11        8.26        4.81      2.68 o 
   3 -12  11        2.40        3.38      2.74 o 
   4 -12  11       25.12       22.17      4.12 o 
   5 -12  11        2.71        4.37      2.77 o 
  -4 -11  11        0.79        1.13      1.74 o 
  -3 -11  11        9.31        6.69      2.31 o 
  -2 -11  11        0.36       -2.07      1.38 o 
  -1 -11  11        0.24        0.06      2.03 o 
   0 -11  11        6.43        5.08      2.40 o 
   1 -11  11       46.86       41.74      4.22 o 
   2 -11  11        0.03        2.00      2.17 o 
   3 -11  11        0.50       -1.08      2.20 o 
   4 -11  11       86.99       75.83      5.85 o 
   5 -11  11        0.85       -0.84      1.89 o 
   6 -11  11        0.10       -1.69      1.77 o 
  -5 -10  11        5.03        3.75      1.96 o 
  -4 -10  11       18.74       18.49      2.50 o 
  -3 -10  11       27.05       27.43      4.47 o 
  -2 -10  11        0.23       -1.72      2.22 o 
  -1 -10  11        0.11       -0.68      1.73 o 
   0 -10  11       21.79       17.89      3.12 o 
   1 -10  11       18.55       17.44      3.14 o 
   2 -10  11        0.01        1.86      2.12 o 
   3 -10  11        3.32        5.06      2.52 o 
   4 -10  11       42.15       40.36      4.46 o 
   5 -10  11        0.26       -1.30      2.84 o 
   6 -10  11        0.63        2.58      1.93 o 
   7 -10  11        0.61       -1.21      2.21 o 
  -6  -9  11        2.39        0.27      1.75 o 
  -5  -9  11        1.38       -1.27      4.81 o 
  -4  -9  11        5.32        1.55      2.66 o 
  -3  -9  11        7.61        7.59      1.88 o 
  -2  -9  11        5.28        3.93      1.71 o 
  -1  -9  11       15.93       13.30      3.09 o 
   0  -9  11        1.78       -0.14      1.71 o 
   1  -9  11        4.67        2.23      2.14 o 
   2  -9  11       73.33       67.96      4.90 o 
   3  -9  11       40.11       40.24      4.11 o 
   4  -9  11       15.84        9.06      3.20 o 
   5  -9  11        2.21       -0.58      1.58 o 
   6  -9  11        0.01       -2.40      1.60 o 
   7  -9  11        2.63        2.18      2.00 o 
  -7  -8  11        6.82        5.36      1.99 o 
  -6  -8  11        3.79        2.07      2.25 o 
  -5  -8  11        6.44        6.71      1.94 o 
  -4  -8  11       63.36       61.77      3.35 o 
  -3  -8  11        0.07       -1.86      1.24 o 
  -2  -8  11       96.29       87.76      3.71 o 
  -1  -8  11      285.28      271.24      6.73 o 
   0  -8  11       36.82       34.27      2.59 o 
   1  -8  11       59.72       60.86      4.56 o 
   2  -8  11        2.00        0.42      1.99 o 
   3  -8  11       11.46        9.68      2.34 o 
   4  -8  11        0.31        0.73      1.58 o 
   5  -8  11        2.80        4.41      2.34 o 
   6  -8  11        0.08        1.00      1.74 o 
   7  -8  11        0.23        0.68      1.86 o 
   8  -8  11        6.23        4.82      2.30 o 
  -8  -7  11        3.63        5.87      2.07 o 
  -7  -7  11        6.22        4.99      1.90 o 
  -6  -7  11        0.22       -2.50      1.67 o 
  -5  -7  11        0.01       -3.30      2.81 o 
  -4  -7  11       35.96       34.46      2.58 o 
  -3  -7  11        0.21       -1.62      1.27 o 
  -2  -7  11       30.39       32.75      2.87 o 
  -1  -7  11        5.48        3.20      2.23 o 
   0  -7  11      280.46      271.36      9.99 o 
   1  -7  11       69.89       67.55      4.67 o 
   2  -7  11       63.15       68.63      3.28 o 
   3  -7  11       14.39       14.05      2.17 o 
   4  -7  11       84.04       81.16      3.83 o 
   5  -7  11        2.88        3.48      2.52 o 
   6  -7  11       21.23       21.23      2.69 o 
   7  -7  11        5.39        1.66      1.90 o 
   8  -7  11       17.60       12.65      2.59 o 
  -9  -6  11        0.06       -1.64      1.66 o 
  -8  -6  11        4.24        0.50      2.84 o 
  -7  -6  11        1.60        1.37      1.72 o 
  -6  -6  11       19.56       17.99      2.34 o 
  -5  -6  11        9.01        8.26      1.82 o 
  -4  -6  11       13.35       16.20      2.10 o 
  -3  -6  11       33.64       30.41      2.39 o 
  -2  -6  11      247.50      231.33      5.92 o 
  -1  -6  11       78.11       78.09      3.36 o 
   0  -6  11      205.00      189.80      5.21 o 
   1  -6  11       69.48       62.68      3.52 o 
   2  -6  11        3.06        2.65      2.29 o 
   3  -6  11       78.01       73.74      3.55 o 
   4  -6  11        1.29       -0.17      2.19 o 
   5  -6  11       50.14       49.99      7.54 o 
   6  -6  11       15.50       10.84      2.29 o 
   7  -6  11        0.01       -0.96      3.14 o 
   8  -6  11        3.52        3.35      3.59 o 
  -9  -5  11        3.70        2.15      2.13 o 
  -8  -5  11        6.36        4.03      1.97 o 
  -7  -5  11        0.30       -1.04      1.53 o 
  -6  -5  11       19.84       17.50      2.29 o 
  -5  -5  11        2.49        0.53      1.46 o 
  -4  -5  11       21.82       19.19      2.90 o 
  -3  -5  11       33.88       25.65      2.24 o 
  -2  -5  11       51.05       47.61      2.61 o 
  -1  -5  11      143.49      134.23      4.62 o 
   0  -5  11       39.56       34.11      2.37 o 
   1  -5  11       45.56       44.02      2.12 o 
   2  -5  11       12.90       18.00      2.71 o 
   3  -5  11       88.88       87.50      6.69 o 
   4  -5  11       22.25       24.58      3.97 o 
   5  -5  11       27.06       37.59      4.65 o 
   6  -5  11        2.81        2.49      3.02 o 
   7  -5  11       12.92        8.48      3.91 o 
  -9  -4  11       23.01       22.83      2.79 o 
  -8  -4  11        0.77        2.13      1.77 o 
  -7  -4  11        0.44       -0.78      2.71 o 
  -6  -4  11        1.20       -0.69      1.38 o 
  -5  -4  11        6.58        4.99      1.60 o 
  -4  -4  11       24.69       23.16      2.36 o 
  -3  -4  11        0.11       -0.48      1.16 o 
  -2  -4  11        0.59       -0.18      1.63 o 
  -1  -4  11        0.90       -1.08      1.44 o 
   0  -4  11        9.86       10.42      2.37 o 
   1  -4  11       21.11       20.99      1.70 o 
   2  -4  11       11.16       17.42      3.11 o 
   3  -4  11       35.36       35.15      3.84 o 
   4  -4  11       10.37        6.88      3.24 o 
   5  -4  11       10.96       12.07      3.55 o 
   6  -4  11        9.04       11.01      3.87 o 
   7  -4  11       34.01       37.01      5.46 o 
 -10  -3  11        0.00        0.52      1.85 o 
  -9  -3  11       19.30       18.30      2.56 o 
  -8  -3  11        3.65        4.13      1.91 o 
  -7  -3  11       18.60       20.58      2.39 o 
  -6  -3  11       39.38       34.62      2.63 o 
  -5  -3  11        0.18        0.30      1.34 o 
  -4  -3  11        8.20        8.87      1.71 o 
  -3  -3  11        2.35       -0.05      2.20 o 
  -2  -3  11        6.04        3.29      2.49 o 
  -1  -3  11       18.29       19.80      2.66 o 
   0  -3  11       33.82       30.94      2.30 o 
   1  -3  11        1.75        1.02      1.44 o 
   2  -3  11        1.50        1.81      1.43 o 
   3  -3  11        5.20        1.49      2.53 o 
   4  -3  11        0.01       -2.02      2.47 o 
   5  -3  11       14.78       12.80      3.68 o 
   6  -3  11       47.48       43.80      4.94 o 
   7  -3  11       31.15       25.23      4.94 o 
 -10  -2  11        7.85        8.36      2.14 o 
  -9  -2  11        0.16        0.90      1.73 o 
  -8  -2  11       22.04       17.62      2.39 o 
  -7  -2  11       73.51       85.17      3.72 o 
  -6  -2  11       13.11       12.73      1.95 o 
  -5  -2  11        1.80        0.51      1.32 o 
  -4  -2  11       47.68       59.30      4.44 o 
  -3  -2  11       81.42       96.40      5.37 o 
  -2  -2  11       16.70       22.20      3.14 o 
  -1  -2  11        4.67        7.69      2.05 o 
   0  -2  11        2.70       -0.74      1.35 o 
   1  -2  11        3.40        1.88      1.46 o 
   2  -2  11        1.59        5.34      3.46 o 
   3  -2  11       22.48       16.27      3.58 o 
   4  -2  11        3.40        4.03      2.97 o 
   5  -2  11        3.15       -2.77      2.79 o 
   6  -2  11       21.86       36.47      5.35 o 
 -10  -1  11       10.95       10.38      2.26 o 
  -9  -1  11        3.50        1.32      1.77 o 
  -8  -1  11        0.31       -2.13      1.42 o 
  -7  -1  11       56.99       65.53      5.05 o 
  -6  -1  11       11.91       15.04      3.28 o 
  -5  -1  11        4.59        8.96      2.88 o 
  -4  -1  11        0.02        2.49      2.34 o 
  -3  -1  11        0.24       -0.59      2.02 o 
  -2  -1  11        6.13        6.47      2.61 o 
  -1  -1  11        2.18        0.99      1.40 o 
   0  -1  11        4.16        1.90      1.52 o 
   1  -1  11        0.37       -1.86      1.44 o 
   2  -1  11        7.52        5.86      2.27 o 
   3  -1  11       46.70       47.52      3.06 o 
   4  -1  11        5.87        1.11      2.82 o 
   5  -1  11       16.58        9.87      3.50 o 
   6  -1  11        1.02       -1.82      3.09 o 
 -10   0  11        0.20        1.23      2.93 o 
  -9   0  11        2.92        3.75      2.91 o 
  -8   0  11        2.77       -0.64      2.53 o 
  -7   0  11        1.90       -1.02      2.59 o 
  -6   0  11        0.61       -2.79      2.34 o 
  -5   0  11        9.97       12.34      3.06 o 
  -4   0  11        0.24       -0.23      2.12 o 
  -3   0  11        0.03       -1.86      1.24 o 
  -2   0  11        0.52       -2.08      1.39 o 
  -1   0  11        0.42       -0.37      1.41 o 
   0   0  11        6.85        9.58      2.00 o 
   1   0  11       10.87       10.26      2.84 o 
   2   0  11       78.26       75.13      3.62 o 
   3   0  11        5.17        4.10      1.91 o 
   4   0  11        0.36        1.15      2.93 o 
   5   0  11        6.19        3.32      3.38 o 
 -10   1  11        0.00        0.12      2.87 o 
  -9   1  11        9.83       13.81      3.50 o 
  -8   1  11        8.69       12.13      3.35 o 
  -7   1  11        0.83        0.91      2.50 o 
  -6   1  11       24.34       28.84      3.94 o 
  -5   1  11       41.44       43.96      4.20 o 
  -4   1  11        1.79        0.53      2.37 o 
  -3   1  11       18.69       22.29      3.36 o 
  -2   1  11        3.09        4.01      1.66 o 
  -1   1  11       63.98       71.89      3.42 o 
   0   1  11        6.10        6.09      2.08 o 
   1   1  11        0.86       -1.09      1.65 o 
   2   1  11       30.49       32.48      2.99 o 
   3   1  11        0.04       -0.95      1.96 o 
   4   1  11        0.78        0.89      3.17 o 
  -9   2  11        2.52        3.02      2.93 o 
  -8   2  11        2.51        2.43      2.85 o 
  -7   2  11        2.54        6.14      2.90 o 
  -6   2  11       22.09       28.22      3.97 o 
  -5   2  11       38.04       37.83      4.35 o 
  -4   2  11       15.33       12.11      2.69 o 
  -3   2  11        0.01        0.03      1.59 o 
  -2   2  11       26.04       31.28      3.46 o 
  -1   2  11       71.51       73.18      3.63 o 
   0   2  11       20.77       19.72      2.56 o 
   1   2  11        3.68        3.20      1.92 o 
   2   2  11        8.63        3.51      2.03 o 
   3   2  11        0.45       -2.48      1.66 o 
  -9   3  11        0.00        1.53      2.82 o 
  -8   3  11        0.13       -1.24      2.58 o 
  -7   3  11       26.62       28.81      4.31 o 
  -6   3  11       18.03       30.26      4.23 o 
  -5   3  11        4.63        5.41      2.03 o 
  -4   3  11        9.11        9.60      2.35 o 
  -3   3  11       63.75       78.07      3.71 o 
  -2   3  11       10.48       11.51      3.12 o 
  -1   3  11        4.57        0.59      1.84 o 
   0   3  11        7.56        7.39      3.20 o 
   1   3  11        4.80        7.05      2.19 o 
   2   3  11        1.36       -0.10      1.95 o 
  -8   4  11        0.54        4.67      3.17 o 
  -7   4  11        3.57        3.87      3.17 o 
  -6   4  11        6.37        5.09      3.06 o 
  -5   4  11        0.19       -0.22      1.88 o 
  -4   4  11        4.23        5.08      3.05 o 
  -3   4  11       31.60       32.04      3.15 o 
  -2   4  11        1.05       -1.50      3.37 o 
  -1   4  11        1.23       -0.66      1.93 o 
   0   4  11        0.62       -0.53      1.87 o 
   1   4  11        1.24       -2.08      2.48 o 
  -6   5  11       18.30       20.32      2.84 o 
  -5   5  11       22.54       25.79      3.49 o 
  -4   5  11        3.82        5.73      2.29 o 
  -3   5  11        0.12       -2.18      1.80 o 
  -2   5  11        0.26       -1.34      1.84 o 
  -2 -12  12       20.40       17.19      3.46 o 
  -1 -12  12        1.48       -2.12      2.08 o 
   0 -12  12        7.38        4.73      2.74 o 
   1 -12  12       15.61       16.77      3.43 o 
   2 -12  12        3.72        6.61      2.82 o 
   3 -12  12       13.77        8.89      3.11 o 
   4 -12  12        3.34        2.35      2.88 o 
  -4 -11  12        0.57       -0.51      1.81 o 
  -3 -11  12       21.20       26.89      2.89 o 
  -2 -11  12       45.88       36.77      4.14 o 
  -1 -11  12        6.77        3.06      2.44 o 
   0 -11  12        2.39        3.56      2.49 o 
   1 -11  12       56.20       58.60      5.05 o 
   2 -11  12       18.99       12.34      3.20 o 
   3 -11  12        2.46       -0.80      2.27 o 
   4 -11  12        0.31        2.09      2.65 o 
   5 -11  12        1.04        0.85      2.61 o 
  -5 -10  12       32.39       41.37      3.31 o 
  -4 -10  12       49.93       51.67      3.54 o 
  -3 -10  12        0.40       -1.17      1.86 o 
  -2 -10  12       30.53       34.80      2.87 o 
  -1 -10  12        9.86       11.46      2.93 o 
   0 -10  12       14.63       20.68      3.47 o 
   1 -10  12       14.22       13.77      3.11 o 
   2 -10  12        8.17        3.05      2.53 o 
   3 -10  12        1.73        0.02      2.24 o 
   4 -10  12       17.63       16.92      3.64 o 
   5 -10  12        2.22        2.04      2.10 o 
   6 -10  12        0.66       -2.54      1.70 o 
  -6  -9  12        0.02       -2.28      1.60 o 
  -5  -9  12       10.79       14.96      3.15 o 
  -4  -9  12       22.77       24.36      2.76 o 
  -3  -9  12        0.10       -2.96      3.32 o 
  -2  -9  12        0.09       -0.91      2.71 o 
  -1  -9  12        1.54        0.05      1.71 o 
   0  -9  12       50.57       48.00      4.28 o 
   1  -9  12        0.09       -0.59      2.05 o 
   2  -9  12        4.89        2.38      2.32 o 
   3  -9  12        0.30       -0.65      1.97 o 
   4  -9  12        5.23        3.48      1.96 o 
   5  -9  12        0.01       -1.61      1.66 o 
   6  -9  12        0.09       -0.73      1.85 o 
  -7  -8  12       19.93       22.29      2.70 o 
  -6  -8  12       12.68       12.19      2.42 o 
  -5  -8  12        1.16       -0.59      1.86 o 
  -4  -8  12       65.60       63.44      3.48 o 
  -3  -8  12        2.79        0.96      1.60 o 
  -2  -8  12        1.39        2.23      1.63 o 
  -1  -8  12        1.17        1.43      1.49 o 
   0  -8  12      238.25      200.45      8.37 o 
   1  -8  12        1.44       -1.20      2.14 o 
   2  -8  12        4.04        0.92      2.11 o 
   3  -8  12       32.39       36.04      4.09 o 
   4  -8  12        6.31        4.66      2.00 o 
   5  -8  12        1.89        0.31      1.77 o 
   6  -8  12        1.77        2.51      1.94 o 
   7  -8  12       21.86       23.32      3.49 o 
  -7  -7  12       16.26       15.25      2.91 o 
  -6  -7  12        6.19        9.61      2.20 o 
  -5  -7  12        3.32        0.90      1.69 o 
  -4  -7  12       13.82        9.16      2.03 o 
  -3  -7  12        0.23       -0.68      1.45 o 
  -2  -7  12        1.47        2.13      1.52 o 
  -1  -7  12       25.02       20.99      2.33 o 
   0  -7  12       78.04       75.94      3.53 o 
   1  -7  12       10.10        5.44      2.40 o 
   3  -7  12       14.21       17.64      2.43 o 
   4  -7  12       12.84       12.58      3.34 o 
   5  -7  12       39.95       41.40      3.31 o 
   6  -7  12        0.23       -4.14      2.76 o 
   7  -7  12       13.54        9.05      4.11 o 
  -8  -6  12        5.11        7.16      2.24 o 
  -7  -6  12        0.03       -1.76      1.56 o 
  -6  -6  12        6.87        1.01      1.67 o 
  -5  -6  12        5.24        5.14      1.81 o 
  -4  -6  12       51.78       46.99      2.88 o 
  -3  -6  12        0.08       -1.00      2.24 o 
  -2  -6  12       81.56       86.38      3.64 o 
  -1  -6  12      134.10      131.55      4.44 o 
   0  -6  12        0.04       -1.93      1.43 o 
   1  -6  12      109.40      112.45      5.78 o 
   2  -6  12      215.14      255.19      6.57 o 
   3  -6  12       36.92       35.87      2.91 o 
   4  -6  12        0.07        0.00      2.96 o 
   5  -6  12       50.68       48.19      5.20 o 
   6  -6  12       21.40       20.21      4.58 o 
   7  -6  12        3.21       -0.62      3.62 o 
  -8  -5  12       21.80       33.05      4.81 o 
  -7  -5  12       10.00       12.52      4.29 o 
  -6  -5  12        0.39       -1.54      1.42 o 
  -5  -5  12       37.95       39.00      2.75 o 
  -4  -5  12       17.04       20.88      3.96 o 
  -3  -5  12        2.96        4.07      1.58 o 
  -2  -5  12       71.55       70.53      3.23 o 
  -1  -5  12      113.15      121.97      7.82 o 
   0  -5  12        6.47        5.51      1.72 o 
   1  -5  12       11.26       12.24      2.42 o 
   2  -5  12       81.57       83.91      5.38 o 
   3  -5  12        0.33        1.49      2.62 o 
   4  -5  12       22.80       17.92      4.08 o 
   5  -5  12        0.50       -4.35      2.96 o 
   6  -5  12        4.37        0.64      3.52 o 
  -9  -4  12        4.66        4.93      2.11 o 
  -8  -4  12        0.03       -0.10      1.77 o 
  -7  -4  12        3.12        1.79      1.73 o 
  -6  -4  12        2.99       -1.12      1.82 o 
  -5  -4  12       24.28       23.32      2.40 o 
  -4  -4  12        0.10       -0.65      1.35 o 
  -3  -4  12       17.82       19.60      2.21 o 
  -2  -4  12        1.42        0.94      1.40 o 
  -1  -4  12       73.48       82.80      5.03 o 
   0  -4  12       71.94       86.35      5.05 o 
   1  -4  12       67.95       67.81      3.25 o 
   2  -4  12       13.21       17.07      3.31 o 
   3  -4  12        0.03       -1.27      2.70 o 
   4  -4  12      100.08      108.84      6.49 o 
   5  -4  12       20.36       15.69      4.20 o 
   6  -4  12        1.10        4.50      4.05 o 
  -9  -3  12       11.15       15.91      4.08 o 
  -8  -3  12        3.51        1.78      1.89 o 
  -7  -3  12        7.70        7.26      2.46 o 
  -6  -3  12        5.20        5.83      2.46 o 
  -5  -3  12        9.48        5.42      1.73 o 
  -4  -3  12        0.67       -0.23      2.06 o 
  -3  -3  12      142.81      160.60      7.11 o 
  -2  -3  12        0.88       -0.96      2.05 o 
  -1  -3  12        0.67       -2.96      1.97 o 
   0  -3  12       65.56       59.97      3.07 o 
   1  -3  12       15.29       17.28      2.23 o 
   2  -3  12        2.23        2.43      2.76 o 
   3  -3  12        0.20       -1.80      2.76 o 
   4  -3  12       26.67       31.84      4.62 o 
   5  -3  12       34.09       23.32      4.55 o 
   6  -3  12        4.35        2.61      3.81 o 
  -9  -2  12        1.76        2.35      1.93 o 
  -8  -2  12        0.01       -3.68      3.02 o 
  -7  -2  12        4.33        2.06      2.84 o 
  -6  -2  12       15.61       19.18      3.64 o 
  -5  -2  12        1.44        3.64      2.62 o 
  -4  -2  12        0.00        2.46      2.44 o 
  -3  -2  12       65.08       73.87      5.00 o 
  -2  -2  12        6.86        9.78      2.87 o 
  -1  -2  12       11.75       14.32      2.09 o 
   0  -2  12       17.58       17.08      3.71 o 
   1  -2  12       69.21       83.71      5.07 o 
   2  -2  12       44.63       53.75      4.37 o 
   3  -2  12       39.86       39.44      4.46 o 
   4  -2  12        0.87        3.44      3.21 o 
   5  -2  12       54.23       53.66      5.58 o 
  -9  -1  12        2.50        1.65      2.93 o 
  -8  -1  12        3.36        1.26      2.88 o 
  -7  -1  12        0.19       -2.29      2.35 o 
  -6  -1  12       30.67       26.85      4.03 o 
  -5  -1  12        6.22        7.46      2.88 o 
  -4  -1  12       11.85       13.09      3.11 o 
  -3  -1  12       10.25        5.97      2.71 o 
  -2  -1  12       38.32       42.99      4.11 o 
  -1  -1  12       95.56      110.39      4.13 o 
   0  -1  12       34.38       38.63      2.93 o 
   1  -1  12       36.59       44.80      3.12 o 
   2  -1  12       22.54       29.81      3.59 o 
   3  -1  12       41.39       45.15      4.76 o 
   4  -1  12        0.22       -4.57      3.05 o 
   5  -1  12       16.85       16.13      4.29 o 
  -9   0  12        0.34       -1.09      2.74 o 
  -8   0  12        3.05        2.94      3.06 o 
  -7   0  12        0.39       -1.41      2.49 o 
  -6   0  12       10.43       13.01      3.46 o 
  -5   0  12        6.57       10.45      3.23 o 
  -4   0  12       24.90       30.61      3.99 o 
  -3   0  12        0.62       -2.70      2.11 o 
  -2   0  12        1.59        3.69      2.50 o 
  -1   0  12      147.57      157.82      7.43 o 
   0   0  12       11.97        9.24      2.28 o 
   1   0  12        3.06        0.64      1.94 o 
   2   0  12        1.20        1.40      1.88 o 
   3   0  12       29.07       32.89      3.16 o 
   4   0  12        1.00       -2.62      3.11 o 
  -8   1  12        1.60       -0.27      2.67 o 
  -7   1  12       10.96       13.52      3.44 o 
  -6   1  12        0.32        0.47      2.59 o 
  -5   1  12        2.94        5.12      2.96 o 
  -4   1  12        7.80       13.15      3.32 o 
  -3   1  12       62.45       71.17      3.52 o 
  -2   1  12       17.79       21.72      2.69 o 
  -1   1  12       40.26       42.01      3.11 o 
   0   1  12        0.14       -2.42      1.62 o 
   1   1  12        0.20       -1.57      1.78 o 
   2   1  12        1.81        1.89      2.06 o 
   3   1  12       19.66       25.54      3.12 o 
  -8   2  12        0.51        0.58      2.82 o 
  -7   2  12        6.37        3.23      2.94 o 
  -6   2  12        8.19        8.90      3.20 o 
  -5   2  12        5.51        6.81      3.14 o 
  -4   2  12        8.38       10.70      3.49 o 
  -3   2  12       21.00       18.70      2.63 o 
  -2   2  12        9.86       10.27      2.41 o 
  -1   2  12       14.16       14.75      2.58 o 
   0   2  12       14.07       18.85      2.67 o 
   1   2  12       15.87       14.38      2.62 o 
   2   2  12        8.06        5.45      3.81 o 
  -7   3  12        2.35        1.05      3.03 o 
  -6   3  12        9.70        6.90      3.38 o 
  -5   3  12        4.74        1.85      3.08 o 
  -4   3  12        3.21        4.41      2.22 o 
  -3   3  12       15.60       18.07      2.73 o 
  -2   3  12       13.95       20.93      2.82 o 
  -1   3  12        2.04        2.23      2.08 o 
   0   3  12        0.29        1.48      4.05 o 
  -4   4  12        5.56        4.85      2.32 o 
  -3   4  12        4.64        3.93      2.24 o 
  -2 -11  13        6.87        8.19      2.87 o 
  -1 -11  13        3.46        6.08      2.79 o 
   0 -11  13        0.09       -0.67      2.20 o 
   1 -11  13        0.22        0.94      2.47 o 
   2 -11  13        0.05        0.53      2.44 o 
   3 -11  13        1.27        1.52      2.46 o 
   4 -11  13        7.89        6.93      3.28 o 
  -4 -10  13        1.01        0.76      1.86 o 
  -3 -10  13        6.49        2.41      2.16 o 
  -2 -10  13        0.28        0.11      2.14 o 
  -1 -10  13        3.38        0.47      2.32 o 
   0 -10  13        5.39        6.66      2.79 o 
   1 -10  13        6.66        5.91      2.77 o 
   2 -10  13        8.38        9.31      3.06 o 
   3 -10  13        0.09        0.50      2.46 o 
   4 -10  13       45.99       48.37      5.20 o 
  -5  -9  13        6.86        3.38      2.35 o 
  -4  -9  13        0.43       -0.65      1.72 o 
  -3  -9  13       22.87       23.22      5.48 o 
  -2  -9  13       29.02       31.28      2.87 o 
  -1  -9  13        1.33       -2.21      1.90 o 
   0  -9  13       10.97        8.72      2.97 o 
   1  -9  13        2.71        6.93      2.76 o 
   3  -9  13        0.59        0.32      2.38 o 
   4  -9  13       36.09       44.41      4.76 o 
   5  -9  13        0.21       -0.42      1.96 o 
  -6  -8  13       20.75       23.76      2.80 o 
  -5  -8  13        7.21        8.04      2.24 o 
  -4  -8  13       20.12       20.98      2.67 o 
  -3  -8  13       17.14       20.77      2.61 o 
  -2  -8  13      107.89      108.61      4.37 o 
  -1  -8  13       12.45       16.41      2.29 o 
   0  -8  13        8.25        6.79      2.68 o 
   1  -8  13        4.23        4.69      2.58 o 
   2  -8  13       60.61       57.94      4.79 o 
   3  -8  13       24.28       33.43      4.26 o 
   4  -8  13        5.37        4.24      2.11 o 
   5  -8  13        4.92        3.95      1.99 o 
  -7  -7  13        1.05       -1.15      1.74 o 
  -6  -7  13        8.96       12.91      2.47 o 
  -5  -7  13       10.81        9.02      2.16 o 
  -4  -7  13       67.20       78.78      3.77 o 
  -3  -7  13        0.80        1.47      1.66 o 
  -2  -7  13        6.02        4.93      1.88 o 
  -1  -7  13        0.01        0.92      1.62 o 
   0  -7  13       48.75       57.45      4.59 o 
   1  -7  13        0.03       -0.38      2.00 o 
   2  -7  13        0.07       -0.86      2.03 o 
   3  -7  13       12.67       15.19      2.42 o 
   4  -7  13        2.28        4.11      3.20 o 
   5  -7  13       10.83       14.12      3.99 o 
  -7  -6  13        2.43        3.75      2.43 o 
  -6  -6  13       16.69       19.70      4.81 o 
  -5  -6  13        0.54       -1.10      2.12 o 
  -4  -6  13       50.40       48.62      3.09 o 
  -3  -6  13       12.78       15.19      2.24 o 
  -2  -6  13        4.13        3.73      1.67 o 
  -1  -6  13       32.51       38.98      5.31 o 
   0  -6  13       34.07       29.19      4.68 o 
   1  -6  13        2.03        0.88      2.11 o 
   3  -6  13        6.38        0.94      2.99 o 
   4  -6  13        3.18        3.73      3.34 o 
   5  -6  13        1.13       -3.26      3.12 o 
  -8  -5  13       33.03       42.36      4.78 o 
  -7  -5  13       17.81       23.41      2.77 o 
  -6  -5  13       48.59       64.38      3.56 o 
  -5  -5  13        2.51        2.04      2.19 o 
  -4  -5  13       83.15       93.33      4.02 o 
  -3  -5  13       51.32       54.93      3.14 o 
  -2  -5  13       12.39       12.24      3.29 o 
  -1  -5  13       25.63       32.81      3.91 o 
   0  -5  13        0.35       -3.09      2.06 o 
   2  -5  13        6.32       -0.24      2.88 o 
   3  -5  13        5.76       -0.29      3.18 o 
   4  -5  13        0.03       -4.12      2.74 o 
   5  -5  13        2.83       -1.82      3.28 o 
  -8  -4  13        9.89        9.35      2.43 o 
  -7  -4  13        1.67       -1.03      1.69 o 
  -6  -4  13       20.19       16.34      2.37 o 
  -5  -4  13        1.80        0.84      1.63 o 
  -4  -4  13       31.13       44.00      4.46 o 
  -3  -4  13       17.70       16.47      3.49 o 
  -2  -4  13       36.95       39.59      4.06 o 
  -1  -4  13        0.06        0.30      2.24 o 
   0  -4  13        1.02        4.43      2.52 o 
   1  -4  13        0.75       -0.69      1.74 o 
   2  -4  13       68.16       75.16      5.52 o 
   3  -4  13       11.80       15.15      4.08 o 
   4  -4  13       26.23       30.39      4.85 o 
   5  -4  13       10.77        6.73      3.97 o 
  -8  -3  13        9.45       10.69      3.73 o 
  -7  -3  13        1.80        2.58      3.20 o 
  -6  -3  13       45.63       52.86      4.91 o 
  -5  -3  13       88.95      113.13      6.49 o 
  -4  -3  13        7.75        7.13      3.11 o 
  -3  -3  13        2.11        0.18      2.58 o 
  -2  -3  13       45.59       46.22      4.37 o 
  -1  -3  13        0.00       -3.16      2.11 o 
   0  -3  13        0.01        0.23      2.27 o 
   1  -3  13       16.91       20.21      2.58 o 
   2  -3  13       55.60       53.69      4.97 o 
   3  -3  13        0.03       -3.75      3.00 o 
   4  -3  13       16.17       13.30      4.14 o 
  -8  -2  13       11.39       15.16      3.94 o 
  -7  -2  13        0.00        0.35      2.87 o 
  -6  -2  13        3.90        7.90      3.18 o 
  -5  -2  13        8.35        6.67      3.32 o 
  -4  -2  13        9.62       12.92      3.49 o 
  -3  -2  13        0.23       -1.52      2.38 o 
  -2  -2  13       37.29       40.94      4.23 o 
  -1  -2  13       11.81       16.25      3.43 o 
   0  -2  13       52.35       68.18      3.62 o 
   1  -2  13        1.89        1.43      2.01 o 
   2  -2  13        1.29       -2.46      2.84 o 
   3  -2  13        8.68       -0.80      3.21 o 
   4  -2  13        4.20       -1.14      3.35 o 
  -8  -1  13        8.87        2.50      3.23 o 
  -7  -1  13        7.48       12.15      3.61 o 
  -6  -1  13        7.81        6.35      3.23 o 
  -5  -1  13        1.16       -1.26      2.64 o 
  -4  -1  13       59.27       65.06      5.14 o 
  -3  -1  13       30.99       32.98      4.38 o 
  -2  -1  13        7.33       12.08      3.38 o 
  -1  -1  13       30.40       34.96      3.14 o 
   0  -1  13       61.30       78.79      3.90 o 
   1  -1  13        0.36       -2.59      1.73 o 
   2  -1  13        0.46       -2.22      1.95 o 
   3  -1  13       29.33       29.32      5.00 o 
  -7   0  13        9.43        8.89      3.50 o 
  -6   0  13       16.34       21.15      3.99 o 
  -5   0  13        0.46       -0.68      2.81 o 
  -4   0  13       73.34       90.05      5.99 o 
  -3   0  13       87.60       92.55      6.14 o 
  -2   0  13        0.00       -2.54      1.69 o 
  -1   0  13        1.90        3.92      2.05 o 
   0   0  13        4.79        2.90      2.21 o 
   1   0  13        0.46       -1.16      3.85 o 
   2   0  13        8.20       11.28      2.78 o 
  -6   1  13       34.06       44.68      4.82 o 
  -5   1  13       17.22       15.27      3.82 o 
  -4   1  13       11.35       18.73      3.87 o 
  -3   1  13       25.96       28.76      4.40 o 
  -2   1  13        0.02       -2.64      1.76 o 
  -1   1  13        2.42       -0.09      2.00 o 
   0   1  13       20.78       28.46      4.18 o 
   1   1  13       33.40       45.62      4.46 o 
  -6   2  13        4.24        0.50      3.11 o 
  -5   2  13       10.46       12.69      3.71 o 
  -4   2  13        0.01       -0.99      2.68 o 
  -3   2  13        1.73        0.02      3.09 o 
  -2   2  13        5.84        6.58      2.40 o 
  -1   2  13        2.49        0.46      2.24 o 
  -2 -10  14       32.81       42.70      4.43 o 
  -1 -10  14       20.80       16.03      3.62 o 
   0 -10  14       10.10        6.88      3.08 o 
   1 -10  14       48.64       42.73      4.78 o 
   2 -10  14       40.59       45.23      4.73 o 
  -4  -9  14        7.13        6.52      2.11 o 
  -3  -9  14        0.00       -1.33      2.25 o 
  -2  -9  14       29.41       35.21      4.37 o 
  -1  -9  14       13.65       17.57      3.55 o 
   0  -9  14       44.75       45.11      4.73 o 
   1  -9  14       47.59       40.54      4.55 o 
   2  -9  14       17.31       17.36      3.59 o 
   3  -9  14        2.46        1.02      2.68 o 
  -5  -8  14       14.06       17.24      2.60 o 
  -4  -8  14       18.27       17.54      2.62 o 
  -3  -8  14        8.00        5.99      2.09 o 
  -2  -8  14        2.70       -1.59      2.02 o 
  -1  -8  14        1.61       -1.49      2.23 o 
   0  -8  14       36.56       30.22      4.12 o 
   1  -8  14       38.40       35.56      4.17 o 
   2  -8  14       14.41       13.68      3.28 o 
  -5  -7  14        5.03        3.04      2.04 o 
  -4  -7  14       32.35       37.21      2.98 o 
  -3  -7  14       10.59       10.94      2.19 o 
  -2  -7  14        0.68       -0.24      1.61 o 
  -1  -7  14       30.20       33.75      3.07 o 
   0  -7  14       60.79       64.88      5.06 o 
   4  -7  14       27.17       24.17      4.56 o 
  -6  -6  14       20.79       23.02      3.90 o 
  -5  -6  14        0.76        0.02      1.94 o 
  -4  -6  14        6.51        5.86      2.04 o 
  -3  -6  14        3.87        2.75      2.69 o 
  -2  -6  14        3.49        1.97      1.70 o 
  -1  -6  14        4.50        4.50      2.93 o 
   3  -6  14       11.93       12.11      3.84 o 
   4  -6  14       22.00       26.08      4.75 o 
  -6  -5  14       51.24       70.24      3.87 o 
  -5  -5  14       12.85       19.20      2.59 o 
  -4  -5  14        0.16       -0.35      2.74 o 
  -3  -5  14        4.77        9.32      3.20 o 
  -2  -5  14       29.35       35.09      4.29 o 
  -1  -5  14       20.62       24.96      3.88 o 
   0  -5  14        1.87        2.14      2.68 o 
   4  -5  14        3.25        0.27      3.21 o 
  -7  -4  14        3.57        5.94      3.40 o 
  -6  -4  14        0.25       -1.15      3.11 o 
  -5  -4  14        0.02       -2.84      2.71 o 
  -4  -4  14        0.26       -2.62      2.52 o 
  -3  -4  14        0.40       -3.26      2.52 o 
  -2  -4  14        1.13       -0.17      2.70 o 
  -1  -4  14        1.46        0.33      2.56 o 
   0  -4  14        0.20        0.03      2.43 o 
   2  -4  14       56.20       78.74      5.96 o 
   3  -4  14        2.73       -1.50      3.18 o 
  -7  -3  14        3.21        4.99      3.43 o 
  -6  -3  14        6.55        8.19      3.55 o 
  -5  -3  14        1.17       -2.47      2.74 o 
  -4  -3  14        6.36        5.38      3.14 o 
  -3  -3  14        0.01       -3.71      2.47 o 
  -2  -3  14        8.20        8.37      3.29 o 
  -1  -3  14       19.10       18.82      3.61 o 
   0  -3  14       11.98        9.73      3.15 o 
   1  -3  14       12.91        8.82      3.70 o 
   2  -3  14       29.26       32.93      4.81 o 
   3  -3  14        0.14       -2.55      3.26 o 
  -6  -2  14        1.03        1.61      2.97 o 
  -5  -2  14       10.23       11.92      3.67 o 
  -4  -2  14        4.20        5.19      3.20 o 
  -3  -2  14        0.28       -1.47      2.62 o 
  -2  -2  14        3.41        2.27      2.82 o 
  -1  -2  14       21.67       36.18      4.47 o 
   0  -2  14       18.46       17.51      2.78 o 
   1  -2  14        4.23        1.25      2.46 o 
   2  -2  14        2.63       -2.11      3.26 o 
  -6  -1  14       10.61        8.28      3.40 o 
  -5  -1  14        9.52       11.55      3.55 o 
  -4  -1  14       10.33        5.88      3.29 o 
  -3  -1  14        5.89        6.87      3.29 o 
  -2  -1  14       23.18       28.48      4.31 o 
  -1  -1  14        2.26        6.73      3.18 o 
   0  -1  14        4.24        0.29      2.20 o 
   1  -1  14        3.52        2.17      2.18 o 
  -5   0  14        0.03       -2.91      2.53 o 
  -4   0  14        0.04        2.03      2.90 o 
  -3   0  14        0.95        0.09      2.93 o 
  -2   0  14        7.26        4.44      3.28 o 
  -1   0  14       12.37       10.73      2.59 o 
  -1  -9  15      126.96      133.37      7.60 o 
   0  -9  15        3.70        0.62      3.02 o 
  -3  -8  15       14.54       18.40      2.75 o 
  -2  -8  15        0.05       -1.94      2.62 o 
  -1  -8  15       28.77       26.60      4.23 o 
   0  -8  15       10.30        3.43      3.00 o 
  -4  -7  15       26.51       28.86      3.61 o 
  -3  -7  15       67.14       85.67      4.27 o 
  -2  -7  15       45.57       52.20      5.16 o 
  -4  -6  15        0.46        0.17      3.18 o 
  -3  -6  15       38.14       46.38      5.00 o 
  -2  -6  15       29.66       27.17      4.41 o 
  -5  -5  15       33.47       50.22      5.12 o 
  -4  -5  15       52.75       68.93      5.78 o 
  -3  -5  15        1.51       -2.73      3.02 o 
  -2  -5  15       12.52       10.13      3.75 o 
  -1  -5  15       60.52       78.31      5.66 o 
  -5  -4  15       24.64       30.45      4.67 o 
  -3  -4  15        6.14        4.09      3.53 o 
  -2  -4  15        0.66       -0.64      2.76 o 
  -1  -4  15       57.09       59.77      5.25 o 
  -4  -3  15       29.91       37.94      5.12 o 
  -3  -3  15       39.10       45.44      5.14 o 
  -2  -3  15       13.65       19.42      4.14 o 
  -1  -3  15        7.87        9.99      3.59 o 
   0  -3  15       11.11        6.66      3.35 o 
  -3  -2  15       15.36       11.14      3.81 o 
  -2  -2  15       27.94       35.06      4.87 o 
                                                 
